# Supplementary material for: N-[(E)-(9-Ethyl-9H-carbazol-3-yl)methyl­idene]aniline
Source: Acta Crystallogr Sect E Struct Rep Online. 2010 May 26;66(Pt 6):o1456. doi: 10.1107/S1600536810018660 (PMC2979658; doi:10.1107/S1600536810018660)
Supplement: Supplementary file 1 [file e-66-o1456-sup1.cif]

##############################################################################
###                                                                        ###
###        Electronic paper (Acta Crystallographica Section E)             ###
###                                                                        ###
##############################################################################
#                                                                            #
# This CIF contains the data in a paper accepted for publication in Acta     #
# Crystallographica Section E. It conforms to the requirements of Notes      #
# for Authors for Section E, and has been peer reviewed under the auspices   #
# of the IUCr Commission on Journals.                                        #
#                                                                            #
# Full details of the Crystallographic Information File format               #
# are given in the paper "The Crystallographic Information File (CIF):       #
# a New Standard Archive File for Crystallography" by S. R. Hall, F. H.      #
# Allen and I. D. Brown [Acta Cryst. (1991), A47, 655-685].                  #
#                                                                            #
# The current version of the core CIF dictionary is obtainable from          #
# ftp://ftp.iucr.org/pub/cif_core.dic. The current version number is 2.4.    #
#                                                                            #
# Software is freely available for graphical display of the structure(s) in  #
# this CIF.  For information consult the CIF home page http://www.iucr.org/  #
# cif/home.html                                                              #
#                                                                            #
# This file may be used for bona fide research purposes within the           #
# scientific community so long as proper attribution is given to the journal # 
# article from which it was obtained.                                        #
#                                                                            #
##############################################################################
                                             
data_global
_audit_creation_method     'WinGX routine CIF_UPDATE'
_journal_date_recd_electronic     2010-05-03
_journal_date_accepted     2010-05-19
_journal_name_full     'Acta Crystallographica, Section E'
_journal_year     2010
_journal_volume     66
_journal_issue      6
_journal_page_first     o1456
_journal_page_last     o1456
_journal_paper_category     QO
_journal_coeditor_code     OM2337
_publ_contact_author_name     'Erol Asker'
_publ_contact_author_address
;
Necatibey Faculty of Education
Bal\?ikesir University
10100 Bal\?ikesir
TURKEY
;
_publ_contact_author_email     asker@balikesir.edu.tr
_publ_contact_author_fax     '90 266 241 2762'
_publ_contact_author_phone     '90 266 249 5005'
_publ_section_title
;
<i>N</i>-[(<i>E</i>)-(9-Ethyl-9<i>H</i>-carbazol-3-yl)methylidene]aniline
;
loop_
    _publ_author_name
    _publ_author_address
    'Yeksan, Nuray'
;
Department of Physics
Faculty of Arts and Sciences
Bal\?ikesir University
10615 Ca\(g\?i\,s--Bal\?ikesir
Turkey
;
    'Uzkara, Ece'
;
Department of Physics
Faculty of Arts and Sciences
Bal\?ikesir University
10615 Ca\(g\?i\,s--Bal\?ikesir
Turkey
;
    'Zeybek, Orhan'
;
Department of Physics
Faculty of Arts and Sciences
Bal\?ikesir University
10615 Ca\(g\?i\,s--Bal\?ikesir
Turkey
;
    'Asker, Erol'
;
Necatibey Faculty of Education
Bal\?ikesir University
10100 Bal\?ikesir
Turkey
;
data_I
_chemical_name_systematic
;
<i>N</i>-[(<i>E</i>)-(9-Ethyl-9<i>H</i>-carbazol-3-yl)methylidene]aniline
;
_chemical_formula_moiety     'C21 H18 N2'
_chemical_formula_sum     'C21 H18 N2'
_chemical_formula_iupac     'C21 H18 N2'
_chemical_formula_weight     298.37
_symmetry_cell_setting     monoclinic
_symmetry_space_group_name_H-M     'P 21/n'
_symmetry_space_group_name_Hall     '-P 2yn'
loop_
    _symmetry_equiv_pos_as_xyz
    'x, y, z'
    '-x+1/2, y+1/2, -z+1/2'
    '-x, -y, -z'
    'x-1/2, -y-1/2, z-1/2'
_cell_length_a     15.3350(3)
_cell_length_b     5.9692(10)
_cell_length_c     17.5447(3)
_cell_angle_alpha     90
_cell_angle_beta     91.1620(10)
_cell_angle_gamma     90
_cell_volume     1605.7(3)
_cell_formula_units_Z     4
_cell_measurement_reflns_used     8828
_cell_measurement_theta_min     2.3
_cell_measurement_theta_max     25.3
_cell_measurement_temperature     295(2)
_exptl_crystal_description     prism
_exptl_crystal_colour     yellow
_exptl_crystal_size_max     0.6
_exptl_crystal_size_mid     0.4
_exptl_crystal_size_min     0.2
_exptl_crystal_density_diffrn     1.234
_exptl_crystal_density_method     'not measured'
_exptl_crystal_F_000     632
_exptl_absorpt_coefficient_mu     0.073
_exptl_absorpt_correction_type     none
_exptl_special_details
;
;
_diffrn_ambient_temperature     295(2)
_diffrn_radiation_type     MoK\a
_diffrn_radiation_wavelength     0.71073
_diffrn_radiation_monochromator     graphite
_diffrn_measurement_device_type     'Rigaku R-AXIS RAPID S'
_diffrn_measurement_method     \w
_diffrn_reflns_number     28963
_diffrn_reflns_av_R_equivalents     0.0296
_diffrn_reflns_theta_min     2.32
_diffrn_reflns_theta_max     25.23
_diffrn_reflns_theta_full     25.23
_diffrn_measured_fraction_theta_max     0.978
_diffrn_measured_fraction_theta_full     0.978
_diffrn_reflns_limit_h_min     -18
_diffrn_reflns_limit_h_max     18
_diffrn_reflns_limit_k_min     -6
_diffrn_reflns_limit_k_max     7
_diffrn_reflns_limit_l_min     -20
_diffrn_reflns_limit_l_max     20
_refine_special_details
;
Refinement of <i>F</i>^2^ against ALL reflections. The weighted <i>R</i>-factor
wR and goodness of fit <i>S</i> are based on <i>F</i>^2^, conventional
<i>R</i>-factors <i>R</i> are based on <i>F</i>, with <i>F</i> set to zero for
negative <i>F</i>^2^. The threshold expression of <i>F</i>^2^ >
2\s(<i>F</i>^2^) is used only for calculating <i>R</i>-factors(gt) etc. and is
not relevant to the choice of reflections for refinement. <i>R</i>-factors
based on <i>F</i>^2^ are statistically about twice as large as those based on
<i>F</i>, and <i>R</i>- factors based on ALL data will be even larger.
;
_reflns_number_total     2838
_reflns_number_gt     2821
_reflns_threshold_expression     >2\s(I)
_refine_ls_structure_factor_coef     Fsqd
_refine_ls_matrix_type     full
_refine_ls_R_factor_all     0.0627
_refine_ls_R_factor_gt     0.0623
_refine_ls_wR_factor_ref     0.148
_refine_ls_goodness_of_fit_ref     1.409
_refine_ls_restrained_S_all     1.409
_refine_ls_number_reflns     2838
_refine_ls_number_parameters     209
_refine_ls_number_restraints     0
_refine_ls_hydrogen_treatment     constr
_refine_ls_weighting_scheme     calc
_refine_ls_weighting_details
         'calc w=1/[\s^2^(Fo^2^)+(0.0417P)^2^+0.4831P] where P=(Fo^2^+2Fc^2^)/3'
_atom_sites_solution_hydrogens     geom
_atom_sites_solution_primary     direct
_atom_sites_solution_secondary     difmap
_refine_ls_shift/su_max     0.002
_refine_ls_shift/su_mean     0
_refine_diff_density_max     0.141
_refine_diff_density_min     -0.125
_refine_ls_extinction_method     'SHELXL97 (Sheldrick, 2008)'
_refine_ls_extinction_coef     0.0123(17)
loop_
    _atom_type_symbol
    _atom_type_description
    _atom_type_scat_dispersion_real
    _atom_type_scat_dispersion_imag
    _atom_type_scat_source
    C C 0.0033 0.0016 'International Tables Vol C Tables 4.2.6.8 and 6.1.1.4'
    H H 0 0 'International Tables Vol C Tables 4.2.6.8 and 6.1.1.4'
    N N 0.0061 0.0033 'International Tables Vol C Tables 4.2.6.8 and 6.1.1.4'
_computing_data_collection     'CrystalStructure (Rigaku & Rigaku/MSC, 2003)'
_computing_cell_refinement     'CrystalStructure (Rigaku & Rigaku/MSC, 2003)'
_computing_data_reduction     'SORTAV (Blessing, 1995)'
_computing_structure_solution     'SIR92 (Altomare <i>et al.</i>, 1993)'
_computing_structure_refinement     'SHELXL97 (Sheldrick, 2008)'
_computing_molecular_graphics     'ORTEP-3 for Windows (Farrugia, 1997)'
_computing_publication_material     'WinGX (Farrugia, 1999)'
loop_
    _atom_site_type_symbol
    _atom_site_label
    _atom_site_fract_x
    _atom_site_fract_y
    _atom_site_fract_z
    _atom_site_U_iso_or_equiv
    _atom_site_adp_type
    _atom_site_calc_flag
    _atom_site_refinement_flags
    _atom_site_occupancy
    _atom_site_disorder_assembly
    _atom_site_disorder_group
    N N1 0.53644(12) -0.2326(3) 0.39241(11) 0.0627(5) Uani d . 1 . .
    N N9 0.15252(12) 0.1918(3) 0.39179(10) 0.0567(5) Uani d . 1 . .
    C C1 0.31091(15) 0.1662(4) 0.42835(13) 0.0583(6) Uani d . 1 . .
    H H1 0.3127 0.2991 0.456 0.07 Uiso calc R 1 . .
    C C2 0.38396(14) 0.0359(4) 0.42111(12) 0.0580(6) Uani d . 1 . .
    H H2 0.436 0.0829 0.444 0.07 Uiso calc R 1 . .
    C C3 0.38256(14) -0.1669(4) 0.38000(12) 0.0530(5) Uani d . 1 . .
    C C4 0.30554(14) -0.2380(4) 0.34500(12) 0.0531(5) Uani d . 1 . .
    H H4 0.304 -0.3717 0.3178 0.064 Uiso calc R 1 . .
    C C4A 0.23047(13) -0.1080(4) 0.35070(11) 0.0511(5) Uani d . 1 . .
    C C4B 0.14167(13) -0.1318(4) 0.32328(11) 0.0520(5) Uani d . 1 . .
    C C5 0.09773(15) -0.2925(4) 0.27965(12) 0.0611(6) Uani d . 1 . .
    H H5 0.1274 -0.4154 0.2605 0.073 Uiso calc R 1 . .
    C C6 0.00979(16) -0.2669(5) 0.26525(14) 0.0678(7) Uani d . 1 . .
    H H6 -0.0202 -0.3737 0.2364 0.081 Uiso calc R 1 . .
    C C7 -0.03468(16) -0.0827(5) 0.29346(14) 0.0684(7) Uani d . 1 . .
    H H7 -0.0942 -0.0697 0.2833 0.082 Uiso calc R 1 . .
    C C8 0.00672(15) 0.0809(4) 0.33593(13) 0.0636(6) Uani d . 1 . .
    H H8 -0.0235 0.2044 0.354 0.076 Uiso calc R 1 . .
    C C8A 0.09549(14) 0.0541(4) 0.35072(11) 0.0542(5) Uani d . 1 . .
    C C9A 0.23398(14) 0.0931(4) 0.39289(11) 0.0522(5) Uani d . 1 . .
    C C10 0.12624(16) 0.3717(4) 0.44220(14) 0.0651(6) Uani d . 1 . .
    H H10A 0.0808 0.4594 0.4171 0.078 Uiso calc R 1 . .
    H H10B 0.1757 0.4697 0.452 0.078 Uiso calc R 1 . .
    C C11 0.0931(2) 0.2849(5) 0.51707(15) 0.0874(9) Uani d . 1 . .
    H H11A 0.0766 0.4088 0.5486 0.131 Uiso calc R 1 . .
    H H11B 0.1382 0.2003 0.5425 0.131 Uiso calc R 1 . .
    H H11C 0.0434 0.1904 0.5077 0.131 Uiso calc R 1 . .
    C C12 0.46110(14) -0.3017(4) 0.37283(12) 0.0553(5) Uani d . 1 . .
    H H12 0.4557 -0.4456 0.3529 0.066 Uiso calc R 1 . .
    C C13 0.60811(14) -0.3801(4) 0.38491(12) 0.0550(5) Uani d . 1 . .
    C C14 0.61128(15) -0.5881(4) 0.41922(13) 0.0636(6) Uani d . 1 . .
    H H14 0.5646 -0.6363 0.448 0.076 Uiso calc R 1 . .
    C C15 0.68271(18) -0.7249(5) 0.41133(16) 0.0767(7) Uani d . 1 . .
    H H15 0.6844 -0.8639 0.4352 0.092 Uiso calc R 1 . .
    C C16 0.75146(18) -0.6566(5) 0.36830(18) 0.0818(8) Uani d . 1 . .
    H H16 0.7992 -0.7505 0.362 0.098 Uiso calc R 1 . .
    C C17 0.74958(16) -0.4498(5) 0.33467(16) 0.0795(8) Uani d . 1 . .
    H H17 0.7964 -0.4032 0.3057 0.095 Uiso calc R 1 . .
    C C18 0.67877(15) -0.3096(4) 0.34333(14) 0.0674(6) Uani d . 1 . .
    H H18 0.6786 -0.1679 0.3212 0.081 Uiso calc R 1 . .
loop_
    _atom_site_aniso_label
    _atom_site_aniso_U_11
    _atom_site_aniso_U_22
    _atom_site_aniso_U_33
    _atom_site_aniso_U_12
    _atom_site_aniso_U_13
    _atom_site_aniso_U_23
    N1 0.0557(11) 0.0652(12) 0.0671(12) 0.0002(9) -0.0018(9) -0.0068(10)
    N9 0.0579(11) 0.0550(11) 0.0573(10) 0.0052(9) 0.0051(8) -0.0043(9)
    C1 0.0646(13) 0.0538(13) 0.0566(12) -0.0033(11) 0.0010(10) -0.0071(10)
    C2 0.0570(12) 0.0616(14) 0.0553(12) -0.0056(11) -0.0028(10) -0.0016(11)
    C3 0.0549(12) 0.0564(13) 0.0477(11) 0.0000(10) 0.0020(9) 0.0005(10)
    C4 0.0592(12) 0.0516(12) 0.0485(11) -0.0004(10) 0.0014(9) -0.0044(9)
    C4A 0.0549(12) 0.0514(12) 0.0470(11) -0.0026(10) 0.0012(9) 0.0000(9)
    C4B 0.0558(12) 0.0567(12) 0.0435(10) -0.0015(10) 0.0022(9) 0.0047(9)
    C5 0.0686(14) 0.0626(14) 0.0519(12) -0.0042(11) -0.0041(10) -0.0013(11)
    C6 0.0647(14) 0.0795(17) 0.0589(13) -0.0129(13) -0.0095(11) 0.0054(12)
    C7 0.0551(13) 0.0889(19) 0.0611(14) -0.0045(13) -0.0032(11) 0.0162(13)
    C8 0.0590(13) 0.0738(16) 0.0582(13) 0.0065(12) 0.0053(10) 0.0093(12)
    C8A 0.0573(12) 0.0593(13) 0.0461(11) -0.0012(10) 0.0037(9) 0.0062(10)
    C9A 0.0569(12) 0.0518(12) 0.0480(11) 0.0003(10) 0.0051(9) 0.0009(9)
    C10 0.0702(15) 0.0567(13) 0.0688(15) 0.0077(12) 0.0092(12) -0.0066(11)
    C11 0.101(2) 0.102(2) 0.0603(15) 0.0029(18) 0.0132(14) -0.0073(15)
    C12 0.0577(13) 0.0579(13) 0.0505(12) -0.0021(10) 0.0031(9) -0.0029(10)
    C13 0.0519(12) 0.0608(13) 0.0524(12) -0.0049(10) -0.0024(9) -0.0068(10)
    C14 0.0626(14) 0.0665(15) 0.0619(14) -0.0044(12) 0.0076(11) -0.0003(11)
    C15 0.0802(17) 0.0668(16) 0.0833(18) 0.0074(14) 0.0044(14) 0.0030(14)
    C16 0.0649(16) 0.082(2) 0.099(2) 0.0120(14) 0.0043(14) -0.0125(17)
    C17 0.0560(14) 0.093(2) 0.0902(19) -0.0115(14) 0.0155(13) -0.0126(16)
    C18 0.0640(14) 0.0665(15) 0.0720(15) -0.0111(12) 0.0052(12) -0.0017(12)
_geom_special_details
;
All s.u.'s (except the s.u. in the dihedral angle between two l.s. planes) are
estimated using the full covariance matrix. The cell s.u.'s are taken into
account individually in the estimation of s.u.'s in distances, angles and
torsion angles; correlations between s.u.'s in cell parameters are only used
when they are defined by crystal symmetry. An approximate (isotropic)
treatment of cell s.u.'s is used for estimating s.u.'s involving l.s. planes.
;
loop_
    _geom_bond_atom_site_label_1
    _geom_bond_atom_site_label_2
    _geom_bond_site_symmetry_2
    _geom_bond_distance
    _geom_bond_publ_flag
    N1 C12 . 1.268(3) n
    N1 C13 . 1.416(3) n
    N9 C9A . 1.381(3) n
    N9 C8A . 1.391(3) n
    N9 C10 . 1.453(3) n
    C1 C2 . 1.372(3) n
    C1 C9A . 1.393(3) n
    C1 H1 . 0.93 n
    C2 C3 . 1.409(3) n
    C2 H2 . 0.93 n
    C3 C4 . 1.386(3) n
    C3 C12 . 1.456(3) n
    C4 C4A . 1.393(3) n
    C4 H4 . 0.93 n
    C4A C9A . 1.411(3) n
    C4A C4B . 1.442(3) n
    C4B C5 . 1.393(3) n
    C4B C8A . 1.407(3) n
    C5 C6 . 1.376(3) n
    C5 H5 . 0.93 n
    C6 C7 . 1.390(4) n
    C6 H6 . 0.93 n
    C7 C8 . 1.376(3) n
    C7 H7 . 0.93 n
    C8 C8A . 1.390(3) n
    C8 H8 . 0.93 n
    C10 C11 . 1.510(3) n
    C10 H10A . 0.97 n
    C10 H10B . 0.97 n
    C11 H11A . 0.96 n
    C11 H11B . 0.96 n
    C11 H11C . 0.96 n
    C12 H12 . 0.93 n
    C13 C14 . 1.380(3) n
    C13 C18 . 1.384(3) n
    C14 C15 . 1.375(3) n
    C14 H14 . 0.93 n
    C15 C16 . 1.371(4) n
    C15 H15 . 0.93 n
    C16 C17 . 1.368(4) n
    C16 H16 . 0.93 n
    C17 C18 . 1.382(4) n
    C17 H17 . 0.93 n
    C18 H18 . 0.93 n
loop_
    _geom_angle_atom_site_label_1
    _geom_angle_atom_site_label_2
    _geom_angle_atom_site_label_3
    _geom_angle_site_symmetry_1
    _geom_angle_site_symmetry_3
    _geom_angle
    _geom_angle_publ_flag
    C12 N1 C13 . . 118.5(2) n
    C9A N9 C8A . . 108.32(18) n
    C9A N9 C10 . . 124.65(19) n
    C8A N9 C10 . . 124.95(19) n
    C2 C1 C9A . . 117.8(2) n
    C2 C1 H1 . . 121.1 n
    C9A C1 H1 . . 121.1 n
    C1 C2 C3 . . 122.0(2) n
    C1 C2 H2 . . 119 n
    C3 C2 H2 . . 119 n
    C4 C3 C2 . . 119.6(2) n
    C4 C3 C12 . . 119.4(2) n
    C2 C3 C12 . . 121.0(2) n
    C3 C4 C4A . . 119.7(2) n
    C3 C4 H4 . . 120.1 n
    C4A C4 H4 . . 120.1 n
    C4 C4A C9A . . 119.24(19) n
    C4 C4A C4B . . 134.2(2) n
    C9A C4A C4B . . 106.53(18) n
    C5 C4B C8A . . 119.4(2) n
    C5 C4B C4A . . 134.0(2) n
    C8A C4B C4A . . 106.66(19) n
    C6 C5 C4B . . 119.1(2) n
    C6 C5 H5 . . 120.5 n
    C4B C5 H5 . . 120.5 n
    C5 C6 C7 . . 120.6(2) n
    C5 C6 H6 . . 119.7 n
    C7 C6 H6 . . 119.7 n
    C8 C7 C6 . . 122.0(2) n
    C8 C7 H7 . . 119 n
    C6 C7 H7 . . 119 n
    C7 C8 C8A . . 117.3(2) n
    C7 C8 H8 . . 121.3 n
    C8A C8 H8 . . 121.3 n
    N9 C8A C8 . . 129.2(2) n
    N9 C8A C4B . . 109.14(18) n
    C8 C8A C4B . . 121.7(2) n
    N9 C9A C1 . . 129.1(2) n
    N9 C9A C4A . . 109.32(18) n
    C1 C9A C4A . . 121.6(2) n
    N9 C10 C11 . . 112.2(2) n
    N9 C10 H10A . . 109.2 n
    C11 C10 H10A . . 109.2 n
    N9 C10 H10B . . 109.2 n
    C11 C10 H10B . . 109.2 n
    H10A C10 H10B . . 107.9 n
    C10 C11 H11A . . 109.5 n
    C10 C11 H11B . . 109.5 n
    H11A C11 H11B . . 109.5 n
    C10 C11 H11C . . 109.5 n
    H11A C11 H11C . . 109.5 n
    H11B C11 H11C . . 109.5 n
    N1 C12 C3 . . 123.2(2) n
    N1 C12 H12 . . 118.4 n
    C3 C12 H12 . . 118.4 n
    C14 C13 C18 . . 118.8(2) n
    C14 C13 N1 . . 122.6(2) n
    C18 C13 N1 . . 118.5(2) n
    C15 C14 C13 . . 120.7(2) n
    C15 C14 H14 . . 119.6 n
    C13 C14 H14 . . 119.6 n
    C16 C15 C14 . . 120.1(3) n
    C16 C15 H15 . . 119.9 n
    C14 C15 H15 . . 119.9 n
    C17 C16 C15 . . 119.7(3) n
    C17 C16 H16 . . 120.1 n
    C15 C16 H16 . . 120.1 n
    C16 C17 C18 . . 120.6(2) n
    C16 C17 H17 . . 119.7 n
    C18 C17 H17 . . 119.7 n
    C17 C18 C13 . . 119.9(2) n
    C17 C18 H18 . . 120 n
    C13 C18 H18 . . 120 n
loop_
    _geom_torsion_atom_site_label_1
    _geom_torsion_atom_site_label_2
    _geom_torsion_atom_site_label_3
    _geom_torsion_atom_site_label_4
    _geom_torsion_site_symmetry_1
    _geom_torsion_site_symmetry_2
    _geom_torsion_site_symmetry_3
    _geom_torsion_site_symmetry_4
    _geom_torsion
    _geom_torsion_publ_flag
    C9A C1 C2 C3 . . . . -0.6(3) n
    C1 C2 C3 C4 . . . . 0.5(3) n
    C1 C2 C3 C12 . . . . 179.7(2) n
    C2 C3 C4 C4A . . . . 0.1(3) n
    C12 C3 C4 C4A . . . . -179.05(19) n
    C3 C4 C4A C9A . . . . -0.7(3) n
    C3 C4 C4A C4B . . . . -178.9(2) n
    C4 C4A C4B C5 . . . . -1.2(4) n
    C9A C4A C4B C5 . . . . -179.6(2) n
    C4 C4A C4B C8A . . . . 177.8(2) n
    C9A C4A C4B C8A . . . . -0.6(2) n
    C8A C4B C5 C6 . . . . -0.8(3) n
    C4A C4B C5 C6 . . . . 178.0(2) n
    C4B C5 C6 C7 . . . . 0.3(3) n
    C5 C6 C7 C8 . . . . 0.5(4) n
    C6 C7 C8 C8A . . . . -0.8(3) n
    C9A N9 C8A C8 . . . . 178.3(2) n
    C10 N9 C8A C8 . . . . 14.1(4) n
    C9A N9 C8A C4B . . . . -1.7(2) n
    C10 N9 C8A C4B . . . . -165.92(19) n
    C7 C8 C8A N9 . . . . -179.8(2) n
    C7 C8 C8A C4B . . . . 0.3(3) n
    C5 C4B C8A N9 . . . . -179.41(18) n
    C4A C4B C8A N9 . . . . 1.4(2) n
    C5 C4B C8A C8 . . . . 0.5(3) n
    C4A C4B C8A C8 . . . . -178.60(19) n
    C8A N9 C9A C1 . . . . -178.4(2) n
    C10 N9 C9A C1 . . . . -14.2(4) n
    C8A N9 C9A C4A . . . . 1.4(2) n
    C10 N9 C9A C4A . . . . 165.58(19) n
    C2 C1 C9A N9 . . . . 179.7(2) n
    C2 C1 C9A C4A . . . . 0.0(3) n
    C4 C4A C9A N9 . . . . -179.11(19) n
    C4B C4A C9A N9 . . . . -0.5(2) n
    C4 C4A C9A C1 . . . . 0.7(3) n
    C4B C4A C9A C1 . . . . 179.34(19) n
    C9A N9 C10 C11 . . . . -86.0(3) y
    C8A N9 C10 C11 . . . . 75.7(3) n
    C13 N1 C12 C3 . . . . 178.29(19) y
    C4 C3 C12 N1 . . . . 168.4(2) n
    C2 C3 C12 N1 . . . . -10.7(3) y
    C12 N1 C13 C14 . . . . -56.6(3) y
    C12 N1 C13 C18 . . . . 125.4(2) n
    C18 C13 C14 C15 . . . . -1.0(3) n
    N1 C13 C14 C15 . . . . -179.1(2) n
    C13 C14 C15 C16 . . . . -0.8(4) n
    C14 C15 C16 C17 . . . . 1.5(4) n
    C15 C16 C17 C18 . . . . -0.4(4) n
    C16 C17 C18 C13 . . . . -1.5(4) n
    C14 C13 C18 C17 . . . . 2.1(3) n
    N1 C13 C18 C17 . . . . -179.7(2) n
loop_
    _geom_hbond_atom_site_label_D
    _geom_hbond_atom_site_label_H
    _geom_hbond_atom_site_label_A
    _geom_hbond_site_symmetry_A
    _geom_hbond_distance_DH
    _geom_hbond_distance_HA
    _geom_hbond_distance_DA
    _geom_hbond_angle_DHA
    _geom_hbond_publ_flag
    C5 H5 Cg1 2_545 0.93 2.87 3.587(3) 134.7 yes
    C12 H12 Cg2 2_545 0.93 2.98 3.660(3) 130.9 yes
    C10 H10A Cg2 1_565 0.97 3.25 4.050(4) 141.6 yes
