# Supplementary material for: N-[(E)-(9-Ethyl-9H-carbazol-3-yl)methyl­idene]aniline
Source: Acta Crystallogr Sect E Struct Rep Online. 2010 May 26;66(Pt 6):o1456. doi: 10.1107/S1600536810018660 (PMC2979658; doi:10.1107/S1600536810018660)
Supplement: Supplementary file 2 [file e-66-o1456-Isup2.hkl]

#
# h,k,l, Fc-squared, Fo-squared, sigma(Fo-squared) and status flag
#
data_I
_shelx_title '    i in P 21/n'
_shelx_refln_list_code          4
_shelx_F_calc_maximum      177.83
_exptl_crystal_F_000       632.00
_reflns_d_resolution_high  0.8337
 
loop_
 _symmetry_equiv_pos_as_xyz
 'x, y, z'
 '-x+1/2, y+1/2, -z+1/2'
 '-x, -y, -z'
 'x-1/2, -y-1/2, z-1/2'
 
_cell_length_a    15.3350
_cell_length_b     5.9692
_cell_length_c    17.5447
_cell_angle_alpha  90.000
_cell_angle_beta   91.162
_cell_angle_gamma  90.000
 
_shelx_F_squared_multiplier     1.000
 
loop_
 _refln_index_h
 _refln_index_k
 _refln_index_l
 _refln_F_squared_calc
 _refln_F_squared_meas
 _refln_F_squared_sigma
 _refln_observed_status
   2   0   0      185.70      161.98      2.51 o
   4   0   0      516.99      461.95      4.69 o
   6   0   0       41.34       33.79      1.26 o
   8   0   0     1646.70     1779.11     18.75 o
  10   0   0      141.39      157.97      3.66 o
  12   0   0        4.60        5.83      0.65 o
  14   0   0      583.48      619.98     11.76 o
  16   0   0       10.43       11.46      1.08 o
  18   0   0        2.01        4.16      0.79 o
   1   1   0     2408.10     2199.55     14.82 o
   2   1   0     1660.37     1406.47      5.39 o
   3   1   0      263.10      214.83      1.81 o
   4   1   0        6.29        5.49      0.32 o
   5   1   0      346.58      308.45      2.94 o
   6   1   0      116.30      117.47      2.03 o
   7   1   0        3.65        6.50      0.40 o
   8   1   0        0.00        1.27      0.47 o
   9   1   0       55.05       69.42      1.34 o
  10   1   0        1.36        4.27      0.41 o
  11   1   0       14.45       15.25      0.62 o
  12   1   0        3.19        5.11      0.59 o
  13   1   0       68.27       64.00      1.60 o
  14   1   0       16.29       15.93      0.91 o
  15   1   0       70.22       65.66      1.92 o
  16   1   0        0.17        2.06      0.83 o
  17   1   0        1.34        3.21      0.60 o
  18   1   0        1.25        3.43      0.53 o
   0   2   0     5437.94     5229.42     31.45 o
   1   2   0       43.28       30.41      0.63 o
   2   2   0        6.45        5.47      0.25 o
   3   2   0       39.15       41.60      0.90 o
   4   2   0        0.89        1.28      0.18 o
   5   2   0      981.79      997.61      5.53 o
   6   2   0     1569.82     1702.39      9.20 o
   7   2   0      402.88      431.88      3.94 o
   8   2   0      683.59      732.41      6.21 o
   9   2   0        5.81        7.10      0.47 o
  10   2   0        7.28        9.43      0.50 o
  11   2   0        0.88        2.24      0.75 o
  12   2   0        3.31        4.81      0.42 o
  13   2   0       70.90       74.39      1.96 o
  14   2   0       10.85        9.88      0.67 o
  15   2   0        1.89        2.85      0.44 o
  16   2   0        0.81        4.24      0.48 o
  17   2   0        1.84        4.57      0.62 o
   1   3   0        0.76        1.16      0.35 o
   2   3   0        1.85        2.60      0.20 o
   3   3   0      130.99      145.01      1.88 o
   4   3   0      845.41      915.04      4.95 o
   5   3   0      113.03      120.73      1.70 o
   6   3   0       53.78       62.85      1.28 o
   7   3   0       57.18       63.42      1.31 o
   8   3   0       17.18       15.40      0.78 o
   9   3   0       94.13      104.36      2.28 o
  10   3   0       55.16       53.32      1.37 o
  11   3   0       69.71       68.18      1.61 o
  12   3   0       43.98       46.44      1.41 o
  13   3   0       24.57       17.93      1.05 o
  14   3   0       24.91       20.28      1.43 o
  15   3   0        6.26        3.62      0.65 o
  16   3   0        0.02        2.79      0.71 o
   0   4   0      107.98      123.02      3.08 o
   1   4   0        5.26        3.33      0.33 o
   2   4   0      183.10      213.89      3.56 o
   3   4   0      227.92      251.76      3.06 o
   4   4   0       41.50       43.94      0.99 o
   5   4   0       41.68       36.33      0.85 o
   6   4   0       82.44       88.43      1.79 o
   7   4   0      128.53      136.52      2.36 o
   8   4   0      276.84      298.16      4.37 o
   9   4   0       32.47       32.06      1.10 o
  10   4   0       23.80       28.93      1.05 o
  11   4   0       66.63       57.46      1.89 o
  12   4   0        6.65        8.07      0.63 o
  13   4   0        0.00        2.15      0.68 o
  14   4   0        1.98        4.47      0.54 o
  15   4   0        2.07        4.66      0.72 o
   1   5   0      121.86      129.15      3.12 o
   2   5   0       26.37       25.96      1.04 o
   3   5   0        2.74        3.12      0.35 o
   4   5   0       82.53       82.22      1.68 o
   5   5   0       26.20       27.92      0.81 o
   6   5   0       42.55       42.74      1.34 o
   7   5   0       23.51       25.28      1.02 o
   8   5   0       20.32       16.30      0.76 o
   9   5   0      229.74      240.25      5.46 o
  10   5   0       44.11       42.46      1.61 o
  11   5   0        0.00        2.13      0.47 o
  12   5   0        4.43        4.79      0.62 o
  13   5   0        0.41       -3.61      3.61 o
   0   6   0       32.92       29.12      1.85 o
   1   6   0       66.14       63.75      2.45 o
   2   6   0        8.68        7.07      0.51 o
   3   6   0      129.06      131.09      3.53 o
   4   6   0       55.56       56.44      2.07 o
   5   6   0        7.72        6.95      0.75 o
   6   6   0        2.67        3.52      0.51 o
   7   6   0        6.07        4.76      0.51 o
   8   6   0        2.23        2.61      0.44 o
   9   6   0       13.34       11.21      1.22 o
   1   7   0        5.33        4.32      0.51 o
   2   7   0        0.00        1.38      0.47 o
   3   7   0        2.86        4.42      0.60 o
 -17   0   1       20.85       14.87      1.46 o
 -15   0   1       98.22       84.95      6.18 o
 -13   0   1     1456.56     1504.37     22.10 o
 -11   0   1      355.56      336.65      6.74 o
  -9   0   1      142.80      155.19      3.58 o
  -7   0   1      797.27      833.46      8.74 o
  -5   0   1      278.39      252.67      3.89 o
  -3   0   1      390.87      343.10      3.57 o
   3   0   1     4100.63     3694.00     16.59 o
   5   0   1     2828.02     2686.72     14.58 o
   7   0   1       29.53       34.05      1.15 o
   9   0   1       60.19       82.27      2.19 o
  11   0   1        1.39        2.72      0.65 o
  13   0   1      553.87      505.87      9.40 o
  15   0   1      104.76       93.09      3.35 o
  17   0   1       10.50        8.79      1.06 o
 -18   1   1        0.76        3.72      0.64 o
 -17   1   1        0.55        4.23      0.59 o
 -16   1   1       23.90       16.81      0.97 o
 -15   1   1        0.23        3.84      0.57 o
 -14   1   1       17.49       15.73      1.17 o
 -13   1   1       18.10       14.15      0.72 o
 -12   1   1      160.28      162.66      2.98 o
 -11   1   1       28.76       29.95      0.92 o
 -10   1   1        1.51        3.26      0.38 o
  -9   1   1       70.86       74.12      1.46 o
  -8   1   1        7.92        8.20      0.45 o
  -7   1   1        3.84        8.11      0.61 o
  -6   1   1       14.33       24.31      0.69 o
  -5   1   1        5.25        6.25      0.40 o
  -4   1   1      677.61      606.02      3.61 o
  -3   1   1      409.14      347.20      3.04 o
  -2   1   1      398.40      328.35      2.53 o
  -1   1   1     1009.52      891.11      4.27 o
   0   1   1      321.00      304.56      1.81 o
   1   1   1       78.63       67.73      0.92 o
   2   1   1      415.11      344.27      2.32 o
   3   1   1     2626.25     2428.42      9.58 o
   4   1   1       36.57       33.07      0.91 o
   5   1   1      385.61      364.30      3.30 o
   6   1   1      702.12      700.06      5.23 o
   7   1   1       37.21       43.27      0.96 o
   8   1   1        2.33        5.00      0.39 o
   9   1   1      124.32      135.36      2.37 o
  10   1   1        1.48        2.85      0.41 o
  11   1   1       12.38       12.69      0.62 o
  12   1   1      175.03      177.23      3.21 o
  13   1   1      105.10       98.44      2.29 o
  14   1   1      161.54      158.17      3.38 o
  15   1   1       20.32       17.77      0.98 o
  16   1   1        0.69        3.44      0.59 o
  17   1   1        4.57        5.96      0.71 o
  18   1   1        0.39        3.39      0.60 o
 -17   2   1        1.93        3.17      0.55 o
 -16   2   1        1.75        4.44      0.54 o
 -15   2   1        1.41        4.22      0.78 o
 -14   2   1       18.41       13.87      0.75 o
 -13   2   1       44.51       44.82      1.38 o
 -12   2   1       80.66       77.14      1.69 o
 -11   2   1       18.10       18.26      0.72 o
 -10   2   1      101.06      109.17      1.87 o
  -9   2   1       24.02       26.25      0.74 o
  -8   2   1       46.11       57.14      1.23 o
  -7   2   1      177.64      191.62      2.39 o
  -6   2   1        6.95        5.33      0.47 o
  -5   2   1     1668.81     1620.64      9.51 o
  -4   2   1       10.19       13.30      0.50 o
  -3   2   1       48.96       50.91      0.92 o
  -2   2   1       20.45       20.92      0.52 o
  -1   2   1      492.92      442.41      2.65 o
   0   2   1      319.30      286.00      2.64 o
   1   2   1       40.23       40.52      0.72 o
   2   2   1      707.43      640.04      3.52 o
   3   2   1        5.96        5.59      0.35 o
   4   2   1       55.57       56.14      1.44 o
   5   2   1     1595.20     1658.39      8.04 o
   6   2   1       64.76       73.76      1.52 o
   7   2   1      146.87      148.52      2.31 o
   8   2   1       15.48       20.91      0.74 o
   9   2   1      155.57      150.11      2.40 o
  10   2   1      201.60      205.11      3.14 o
  11   2   1        2.93        3.29      0.42 o
  12   2   1       80.84       81.97      1.93 o
  13   2   1       34.20       30.06      1.64 o
  14   2   1       66.32       62.85      1.94 o
  15   2   1        5.28        6.29      0.62 o
  16   2   1        1.21        3.76      0.53 o
  17   2   1        1.83        2.70      0.47 o
 -16   3   1        3.91        5.21      0.63 o
 -15   3   1        2.62        1.90      1.07 o
 -14   3   1        9.06        8.93      0.87 o
 -13   3   1       87.89       87.28      2.44 o
 -12   3   1      149.25      134.77      2.89 o
 -11   3   1      285.82      288.58      5.15 o
 -10   3   1      116.00      110.83      2.25 o
  -9   3   1      123.05      122.35      2.47 o
  -8   3   1      252.74      270.18      4.28 o
  -7   3   1        3.09        5.09      0.44 o
  -6   3   1       81.40       90.64      1.68 o
  -5   3   1       40.98       43.07      0.95 o
  -4   3   1       31.51       34.47      0.69 o
  -3   3   1       45.12       52.76      0.95 o
  -2   3   1        3.06        4.88      0.22 o
  -1   3   1      117.02      126.14      1.87 o
   0   3   1       22.78       26.75      0.61 o
   1   3   1      245.69      252.18      2.68 o
   2   3   1      410.03      439.22      3.74 o
   3   3   1      206.36      200.55      2.25 o
   4   3   1       28.10       22.67      0.63 o
   5   3   1       84.81      100.79      1.58 o
   6   3   1      285.78      280.28      3.06 o
   7   3   1       45.25       41.44      0.84 o
   8   3   1       79.79       76.05      1.49 o
   9   3   1      269.98      289.24      4.13 o
  10   3   1        1.41        3.23      0.36 o
  11   3   1       82.46       82.55      1.84 o
  12   3   1      124.79      122.54      2.54 o
  13   3   1       30.93       27.01      1.14 o
  14   3   1       40.03       39.29      1.64 o
  15   3   1       19.09       18.32      1.13 o
  16   3   1        0.87        4.25      0.54 o
 -15   4   1        1.41        2.87      0.77 o
 -14   4   1        3.62        4.44      0.65 o
 -13   4   1       16.59       13.91      0.94 o
 -12   4   1       16.13       15.94      0.98 o
 -11   4   1        7.77        7.57      0.62 o
 -10   4   1        0.64        2.82      0.47 o
  -9   4   1       66.02       67.98      2.00 o
  -8   4   1       85.96       93.61      1.99 o
  -7   4   1        0.21        1.51      0.45 o
  -6   4   1       30.77       29.81      0.90 o
  -5   4   1      155.40      155.33      2.33 o
  -4   4   1       91.82       89.57      1.39 o
  -3   4   1       29.65       36.02      0.88 o
  -2   4   1      135.53      141.54      1.98 o
  -1   4   1        0.42        1.41      0.41 o
   0   4   1        0.06        1.99      0.33 o
   1   4   1       91.15       90.40      1.88 o
   2   4   1        0.20        1.81      0.37 o
   3   4   1       71.54       70.65      1.10 o
   4   4   1        0.95        1.88      0.20 o
   5   4   1       84.39       76.18      1.51 o
   6   4   1      518.27      525.77      5.14 o
   7   4   1        5.51        5.83      0.50 o
   8   4   1       99.16      100.58      2.22 o
   9   4   1       41.65       38.59      1.20 o
  10   4   1        5.77        6.49      0.56 o
  11   4   1      148.01      130.99      3.34 o
  12   4   1        0.09        2.82      0.50 o
  13   4   1        6.70        8.25      0.66 o
  14   4   1        0.39        2.40      0.77 o
  15   4   1        1.03        3.39      0.52 o
 -12   5   1        8.25        8.17      0.63 o
 -11   5   1        2.63        4.25      0.59 o
 -10   5   1        2.15        3.95      0.49 o
  -9   5   1       15.42       13.71      0.76 o
  -8   5   1       14.11       13.82      0.73 o
  -7   5   1       91.94       92.81      2.12 o
  -6   5   1       21.63       16.20      0.72 o
  -5   5   1      146.34      150.38      2.29 o
  -4   5   1      426.89      410.02     10.16 o
  -3   5   1        8.97        8.26      0.52 o
  -2   5   1       32.85       33.17      1.07 o
  -1   5   1        0.63        3.00      0.47 o
   0   5   1        0.06        1.97      0.37 o
   1   5   1        1.02        2.43      0.39 o
   2   5   1        0.28        2.56      0.35 o
   3   5   1       18.50       18.28      0.78 o
   4   5   1       26.38       25.33      0.87 o
   5   5   1        6.68        6.08      0.34 o
   6   5   1        0.00        1.06      0.25 o
   7   5   1       12.24       10.35      0.55 o
   8   5   1       85.30       88.51      2.17 o
   9   5   1       82.74       92.09      2.47 o
  10   5   1        6.90        7.00      0.56 o
  11   5   1        0.91        3.60      0.46 o
  12   5   1       16.47       11.75      0.70 o
  -9   6   1       19.06       16.83      1.35 o
  -8   6   1       23.31       19.11      1.17 o
  -7   6   1        0.85        2.14      0.60 o
  -6   6   1       14.68       12.53      0.96 o
  -5   6   1        1.17        1.22      0.71 o
  -4   6   1       43.96       38.91      1.61 o
  -3   6   1       48.35       45.33      1.87 o
  -2   6   1        1.79        2.97      0.44 o
  -1   6   1        0.20        2.16      0.43 o
   0   6   1      106.14      111.58      3.43 o
   1   6   1        2.70        3.03      0.42 o
   2   6   1        1.56        2.65      0.43 o
   3   6   1       43.53       39.15      1.63 o
   4   6   1        1.67        3.19      0.48 o
   5   6   1       25.21       20.73      1.57 o
   6   6   1        3.12        2.60      0.75 o
   7   6   1        9.33        8.93      1.09 o
   8   6   1        9.41        6.86      0.84 o
   9   6   1        0.04        1.92      0.67 o
  -3   7   1        2.47        3.20      1.48 o
  -2   7   1        0.62        2.04      0.34 o
  -1   7   1       18.59       13.01      0.80 o
   0   7   1        0.20        2.04      0.45 o
   1   7   1        2.22        2.95      0.48 o
   2   7   1        0.11        2.23      0.37 o
   3   7   1        1.40        1.76      0.67 o
 -18   0   2        3.19        5.38      0.90 o
 -16   0   2       34.99       25.36      1.42 o
 -14   0   2      372.93      363.40      8.71 o
 -12   0   2        0.60        0.31      0.92 o
 -10   0   2       20.59       28.05      1.15 o
  -8   0   2      112.53      113.48      3.39 o
  -6   0   2       78.44       72.93      1.90 o
  -4   0   2     2079.06     1845.72     12.43 o
  -2   0   2    11326.04    11030.34     65.98 o
   0   0   2      311.65      289.56      3.41 o
   2   0   2     2849.91     2685.09     17.55 o
   4   0   2     6396.59     6108.45     30.33 o
   6   0   2     1430.46     1369.02     10.29 o
   8   0   2      162.26      162.78      3.93 o
  10   0   2       30.83       37.59      1.45 o
  12   0   2      228.23      206.34      5.68 o
  14   0   2      207.22      185.57      5.63 o
  16   0   2        1.53        6.25      1.20 o
  18   0   2        4.95        6.65      1.30 o
 -18   1   2        2.66        4.70      1.06 o
 -17   1   2        0.17        2.79      0.64 o
 -16   1   2       10.26        9.07      0.67 o
 -15   1   2       18.75       15.24      0.90 o
 -14   1   2      165.78      167.44      3.49 o
 -13   1   2       59.14       57.84      1.56 o
 -12   1   2      206.73      205.40      3.30 o
 -11   1   2        1.97        3.18      0.43 o
 -10   1   2        0.18        1.77      0.39 o
  -9   1   2       64.57       83.65      1.98 o
  -8   1   2        0.39        1.16      0.42 o
  -7   1   2     2037.23     2139.02     10.68 o
  -6   1   2      463.80      466.19      4.18 o
  -5   1   2       13.95       12.73      0.45 o
  -4   1   2       17.91       18.80      0.66 o
  -3   1   2      160.93      147.71      1.76 o
  -2   1   2       85.99       81.00      1.19 o
  -1   1   2    23606.71    25161.76    129.07 o
   0   1   2     1247.45     1154.03      4.42 o
   1   1   2     5471.27     5441.43     20.19 o
   2   1   2    10092.52    10170.84     22.46 o
   3   1   2       15.46       15.84      0.50 o
   4   1   2      156.74      125.27      1.77 o
   5   1   2        1.44        2.54      0.37 o
   6   1   2      990.86     1037.87      6.62 o
   7   1   2     2830.24     3015.81     14.11 o
   8   1   2      227.28      214.17      3.13 o
   9   1   2       30.39       35.30      0.87 o
  10   1   2        8.39       11.24      0.56 o
  11   1   2        9.10        9.34      0.56 o
  12   1   2      242.78      223.67      3.92 o
  13   1   2      131.22      138.37      2.86 o
  14   1   2        5.28        7.04      0.60 o
  15   1   2       28.02       26.33      1.20 o
  16   1   2       11.37       11.19      0.79 o
  17   1   2        0.68        2.90      0.63 o
 -17   2   2        0.89        3.47      0.70 o
 -16   2   2        0.01        1.72      0.78 o
 -15   2   2        1.82        3.08      0.72 o
 -14   2   2       11.66        8.28      0.66 o
 -13   2   2        9.87        8.30      0.54 o
 -12   2   2        6.55        6.86      0.44 o
 -11   2   2        1.26        2.74      0.56 o
 -10   2   2       18.97       14.96      0.59 o
  -9   2   2       39.45       43.52      0.95 o
  -8   2   2      789.49      802.88      5.53 o
  -7   2   2       57.93       55.33      1.06 o
  -6   2   2        3.93        3.70      0.48 o
  -5   2   2      193.47      193.96      3.00 o
  -4   2   2       60.74       67.27      1.40 o
  -3   2   2      159.07      149.59      1.71 o
  -2   2   2      130.73      113.52      1.45 o
  -1   2   2      143.24      148.72      1.63 o
   0   2   2        9.28        8.20      0.30 o
   1   2   2      194.95      188.18      1.80 o
   2   2   2        0.08        0.93      0.27 o
   3   2   2     1503.50     1482.03      6.12 o
   4   2   2        1.42        2.86      0.28 o
   5   2   2        0.62        3.26      0.32 o
   6   2   2       40.01       35.84      0.82 o
   7   2   2        5.08        4.56      0.35 o
   8   2   2      234.93      261.15      3.47 o
   9   2   2       41.96       41.20      0.96 o
  10   2   2      110.38      118.98      2.15 o
  11   2   2      171.84      178.46      3.35 o
  12   2   2        7.62        8.54      0.71 o
  13   2   2       66.59       66.16      1.95 o
  14   2   2        0.13        2.54      0.56 o
  15   2   2        5.42        7.35      0.75 o
  16   2   2        6.51        7.56      0.92 o
  17   2   2        1.46        4.44      0.51 o
 -16   3   2        0.13        5.03      1.00 o
 -15   3   2        0.29        2.01      0.72 o
 -14   3   2       46.29       47.42      1.76 o
 -13   3   2        0.12        3.50      0.70 o
 -12   3   2      102.85       84.87      2.12 o
 -11   3   2       50.08       52.94      1.49 o
 -10   3   2      155.95      156.83      2.89 o
  -9   3   2       15.31       17.53      0.79 o
  -8   3   2        0.52        2.03      0.81 o
  -7   3   2        1.19        3.69      0.42 o
  -6   3   2       47.46       54.62      1.26 o
  -5   3   2      191.41      222.09      3.34 o
  -4   3   2      115.20      115.85      1.97 o
  -3   3   2      485.01      502.65      3.52 o
  -2   3   2      236.82      253.93      2.29 o
  -1   3   2      913.49      997.19      6.33 o
   0   3   2      809.08      836.12      5.57 o
   1   3   2     1376.27     1521.28      7.53 o
   2   3   2      940.55      956.57      5.32 o
   3   3   2       33.26       34.16      0.68 o
   4   3   2      239.79      270.34      2.88 o
   5   3   2      486.86      524.98      4.28 o
   6   3   2        3.46        4.81      0.31 o
   7   3   2        0.08        1.10      0.41 o
   8   3   2       10.10       10.39      0.46 o
   9   3   2        2.17        2.89      0.42 o
  10   3   2       46.71       48.86      1.24 o
  11   3   2        4.15        7.28      0.53 o
  12   3   2       20.13       23.47      1.00 o
  13   3   2        1.40        3.48      0.60 o
  14   3   2        0.54        2.51      0.67 o
  15   3   2        9.30       10.74      0.73 o
  16   3   2        1.13        2.34      0.66 o
 -15   4   2        1.29        3.06      0.94 o
 -14   4   2        0.10        3.50      0.66 o
 -13   4   2        3.51        7.10      0.72 o
 -12   4   2       11.65       10.91      0.74 o
 -11   4   2       47.95       50.63      1.54 o
 -10   4   2       16.14       12.99      0.71 o
  -9   4   2        3.08        4.55      0.46 o
  -8   4   2      125.71      136.80      2.63 o
  -7   4   2      357.01      364.52      4.93 o
  -6   4   2       48.67       48.47      1.19 o
  -5   4   2       80.42       82.05      1.64 o
  -4   4   2       13.05       12.24      0.44 o
  -3   4   2      117.47      125.67      2.03 o
  -2   4   2      116.72      121.37      1.93 o
  -1   4   2        0.00        0.91      0.32 o
   0   4   2        5.55        5.78      0.33 o
   1   4   2        3.43        3.66      0.27 o
   2   4   2      144.24      155.31      2.21 o
   3   4   2       11.76       12.38      0.39 o
   4   4   2       30.72       33.26      0.87 o
   5   4   2        6.53        6.16      0.32 o
   6   4   2       53.15       51.08      1.26 o
   7   4   2       74.18       84.95      1.66 o
   8   4   2       58.27       59.62      1.37 o
   9   4   2        0.08        1.20      0.49 o
  10   4   2      175.62      181.86      2.84 o
  11   4   2       22.50       22.11      0.99 o
  12   4   2        3.54        4.35      0.68 o
  13   4   2        0.46        2.06      0.70 o
  14   4   2        0.12        3.04      0.82 o
 -12   5   2        1.95        4.46      0.68 o
 -11   5   2        1.29        4.25      0.76 o
 -10   5   2        5.12        5.62      0.58 o
  -9   5   2       34.34       35.02      1.42 o
  -8   5   2       14.78       14.80      0.73 o
  -7   5   2       20.65       19.94      0.98 o
  -6   5   2        0.55        1.61      0.33 o
  -5   5   2      261.18      275.27      5.91 o
  -4   5   2      185.32      191.61      3.16 o
  -3   5   2        8.38        7.56      0.42 o
  -2   5   2        0.08        1.52      0.50 o
  -1   5   2       20.26       20.99      0.73 o
   0   5   2        6.20        6.35      0.49 o
   1   5   2       19.38       16.71      0.88 o
   2   5   2       62.15       69.82      1.98 o
   3   5   2        0.20        1.75      0.42 o
   4   5   2      126.92      131.35      1.93 o
   5   5   2      137.53      138.15      2.13 o
   6   5   2       28.49       27.99      1.09 o
   7   5   2       84.55       92.81      2.38 o
   8   5   2       42.47       38.37      1.67 o
   9   5   2       21.92       20.55      1.08 o
  10   5   2       72.05       70.13      2.72 o
  11   5   2        9.91        9.13      0.55 o
  12   5   2        1.06        3.10      0.59 o
  -9   6   2        9.84        7.84      0.68 o
  -8   6   2       10.12        9.34      0.69 o
  -7   6   2        4.26        4.93      0.88 o
  -6   6   2        6.95        6.43      0.96 o
  -5   6   2       11.59       11.16      0.64 o
  -4   6   2       28.79       29.31      1.26 o
  -3   6   2       67.41       63.92      2.18 o
  -2   6   2       30.56       27.73      1.25 o
  -1   6   2       32.46       27.31      1.49 o
   0   6   2       12.04       10.11      0.61 o
   1   6   2       22.87       20.21      1.05 o
   2   6   2       11.81       12.51      0.72 o
   3   6   2       16.91       13.07      0.81 o
   4   6   2        0.02        1.51      0.43 o
   5   6   2        0.19        1.68      0.43 o
   6   6   2        2.53        1.78      0.74 o
   7   6   2        0.38        1.93      0.60 o
   8   6   2        9.33        7.68      0.82 o
   9   6   2        2.99        3.38      0.89 o
  -2   7   2        7.49        7.69      0.78 o
  -1   7   2        0.02        0.77      0.52 o
   0   7   2       10.66        8.49      0.66 o
   1   7   2       10.37        7.79      0.60 o
   2   7   2        0.01        2.18      0.43 o
 -17   0   3        1.94        2.77      1.05 o
 -15   0   3        3.16        5.16      0.82 o
 -13   0   3      113.59      111.76      3.50 o
 -11   0   3       67.09       66.02      1.80 o
  -9   0   3      758.33      768.20      9.29 o
  -7   0   3      294.73      269.64      4.89 o
  -5   0   3       20.44       16.05      1.37 o
  -3   0   3       97.68       72.31      2.34 o
  -1   0   3     1454.24     1332.66      7.06 o
   1   0   3      596.33      479.55      4.05 o
   3   0   3     1390.80     1278.83      8.02 o
   5   0   3      555.84      536.92      6.07 o
   7   0   3       81.62       97.67      2.58 o
   9   0   3       30.13       25.50      1.19 o
  11   0   3       10.75       10.51      0.85 o
  13   0   3      926.77      921.66     12.61 o
  15   0   3        0.59        4.50      0.70 o
  17   0   3        4.77        4.30      1.03 o
 -17   1   3        0.01        2.22      0.73 o
 -16   1   3        8.64        8.46      0.74 o
 -15   1   3       45.46       42.86      2.05 o
 -14   1   3      311.99      313.36      5.54 o
 -13   1   3       23.88       19.04      0.84 o
 -12   1   3      175.54      174.95      2.80 o
 -11   1   3       48.75       42.94      1.02 o
 -10   1   3       19.27       19.16      0.71 o
  -9   1   3       56.16       61.20      1.22 o
  -8   1   3      383.73      413.08      4.50 o
  -7   1   3       50.05       53.16      1.08 o
  -6   1   3     2069.27     2027.90      9.89 o
  -5   1   3       12.57       16.23      0.50 o
  -4   1   3       87.02       81.72      1.38 o
  -3   1   3     1545.32     1391.70      6.27 o
  -2   1   3       94.49       87.40      1.55 o
  -1   1   3    14592.05    15189.10     59.26 o
   0   1   3     2166.96     1991.49      7.68 o
   1   1   3     1268.56     1157.26      5.86 o
   2   1   3     5379.14     5106.26     23.41 o
   3   1   3      518.39      461.75      3.20 o
   4   1   3      282.46      245.87      2.60 o
   5   1   3      202.81      179.49      2.46 o
   6   1   3      621.99      616.11      5.10 o
   7   1   3     1322.15     1361.68      8.42 o
   8   1   3        0.09        2.66      0.49 o
   9   1   3      115.89      125.07      2.02 o
  10   1   3       51.47       65.98      1.41 o
  11   1   3      295.79      311.59      4.60 o
  12   1   3       68.42       70.59      1.62 o
  13   1   3       18.09       16.71      0.89 o
  14   1   3       14.87       12.33      0.73 o
  15   1   3       21.29       18.44      1.06 o
  16   1   3       31.71       27.05      1.23 o
  17   1   3       24.81       21.66      1.11 o
 -17   2   3        0.26        3.57      0.79 o
 -16   2   3        1.96        3.66      0.51 o
 -15   2   3       13.13       14.68      0.82 o
 -14   2   3        1.38        2.85      0.71 o
 -13   2   3        0.07        2.77      0.40 o
 -12   2   3      111.19      102.96      2.49 o
 -11   2   3       63.07       68.03      1.59 o
 -10   2   3        8.12        8.91      0.44 o
  -9   2   3       19.93       21.16      0.70 o
  -8   2   3       15.96       15.24      0.60 o
  -7   2   3      143.89      125.33      2.60 o
  -6   2   3      391.34      408.84      4.88 o
  -5   2   3      835.42      860.40      6.88 o
  -4   2   3       15.66       26.48      0.80 o
  -3   2   3      119.36      117.44      1.76 o
  -2   2   3     1165.09     1176.71      5.34 o
  -1   2   3     3360.33     3341.42     16.56 o
   0   2   3       79.81       71.61      1.12 o
   1   2   3      484.44      456.97      2.89 o
   2   2   3      819.24      760.99      3.87 o
   3   2   3      302.71      280.76      2.73 o
   4   2   3      402.54      410.14      3.39 o
   5   2   3      169.50      183.69      2.42 o
   6   2   3        1.27        1.75      0.41 o
   7   2   3       88.52       83.18      1.41 o
   8   2   3      401.18      413.64      4.60 o
   9   2   3        1.03        3.09      0.38 o
  10   2   3       22.31       21.37      0.74 o
  11   2   3        6.43        7.36      0.48 o
  12   2   3      195.45      194.79      3.28 o
  13   2   3      178.41      175.33      3.67 o
  14   2   3        0.06        2.73      0.43 o
  15   2   3        6.89        6.48      0.54 o
  16   2   3       28.66       30.88      1.57 o
  17   2   3        0.32        4.18      0.50 o
 -16   3   3        0.30        4.48      0.64 o
 -15   3   3        1.76        4.74      0.73 o
 -14   3   3      126.37      133.79      3.67 o
 -13   3   3       28.55       34.81      1.42 o
 -12   3   3       63.99       54.99      1.64 o
 -11   3   3       63.30       68.89      1.69 o
 -10   3   3       10.47       12.76      0.75 o
  -9   3   3       48.79       50.79      1.31 o
  -8   3   3      289.51      281.98      4.19 o
  -7   3   3        1.84        3.21      0.36 o
  -6   3   3       21.08       19.01      1.00 o
  -5   3   3      189.18      202.54      3.09 o
  -4   3   3        6.24        5.01      0.35 o
  -3   3   3      483.10      492.59      3.65 o
  -2   3   3       62.55       78.51      1.27 o
  -1   3   3      603.90      639.14      4.15 o
   0   3   3       22.50       27.62      0.71 o
   1   3   3        8.84       12.76      0.34 o
   2   3   3        1.59        1.79      0.20 o
   3   3   3        5.83        3.71      0.22 o
   4   3   3      385.02      419.31      3.64 o
   5   3   3      189.43      186.33      2.43 o
   6   3   3        5.40        4.60      0.32 o
   7   3   3       82.87       84.77      1.61 o
   8   3   3       11.69       10.58      0.48 o
   9   3   3       59.80       57.67      1.36 o
  10   3   3       80.09       75.62      1.70 o
  11   3   3       42.52       41.79      1.15 o
  12   3   3        2.00        3.10      0.67 o
  13   3   3       79.70       67.17      1.96 o
  14   3   3        0.53        2.87      0.69 o
  15   3   3        2.08        3.77      0.56 o
  16   3   3        0.27        1.61      0.60 o
 -14   4   3       20.46       17.12      0.94 o
 -13   4   3        8.33        8.47      0.77 o
 -12   4   3        0.48        3.39      0.53 o
 -11   4   3       11.86       10.41      0.66 o
 -10   4   3        1.67        5.21      0.65 o
  -9   4   3        1.25        2.97      0.49 o
  -8   4   3       16.06       14.23      0.68 o
  -7   4   3       22.31       22.14      0.77 o
  -6   4   3      251.58      276.55      4.19 o
  -5   4   3      359.87      381.37      4.58 o
  -4   4   3       81.15       81.12      1.38 o
  -3   4   3       31.91       33.48      0.82 o
  -2   4   3       73.78       73.26      1.52 o
  -1   4   3      176.69      169.04      2.98 o
   0   4   3       68.49       68.15      1.45 o
   1   4   3        1.37        2.44      0.28 o
   2   4   3        0.32        1.37      0.13 o
   3   4   3        0.01        1.37      0.28 o
   4   4   3      228.02      221.11      2.71 o
   5   4   3       47.40       47.99      1.11 o
   6   4   3       25.21       23.83      0.71 o
   7   4   3      128.89      135.90      2.31 o
   8   4   3      117.97      125.58      2.24 o
   9   4   3       36.46       38.32      1.20 o
  10   4   3       57.76       52.71      1.48 o
  11   4   3       22.96       17.00      0.83 o
  12   4   3        1.45        2.23      0.47 o
  13   4   3        1.19        2.65      0.54 o
  14   4   3        3.25        5.28      0.58 o
 -12   5   3        0.13        3.39      0.51 o
 -11   5   3       13.02       12.90      0.72 o
 -10   5   3       12.43       10.72      0.68 o
  -9   5   3      135.46      151.29      3.71 o
  -8   5   3        2.65        3.34      0.48 o
  -7   5   3        3.49        3.44      0.43 o
  -6   5   3       57.00       62.36      1.68 o
  -5   5   3       52.80       39.81      3.12 o
  -4   5   3        0.63        2.16      0.44 o
  -3   5   3       41.23       40.65      1.14 o
  -2   5   3       59.63       53.30      1.30 o
  -1   5   3       49.08       46.07      1.36 o
   0   5   3      107.69      109.75      2.69 o
   1   5   3       24.40       22.78      0.89 o
   2   5   3       40.93       39.29      1.25 o
   3   5   3      112.15      117.99      2.90 o
   4   5   3      223.71      226.46      3.48 o
   5   5   3      187.11      200.87      3.07 o
   6   5   3       40.20       34.99      1.21 o
   7   5   3      116.84      116.36      2.29 o
   8   5   3       38.54       33.02      1.11 o
   9   5   3       13.61       10.94      0.71 o
  10   5   3        0.19        2.46      0.51 o
  11   5   3        0.00        1.50      0.69 o
  12   5   3        4.95        5.45      0.88 o
  -9   6   3       15.30       14.39      0.97 o
  -8   6   3       14.56       12.19      1.52 o
  -7   6   3        2.62        3.81      0.48 o
  -6   6   3        4.04        3.39      0.41 o
  -5   6   3       23.78       19.22      0.92 o
  -4   6   3        0.19        1.75      0.56 o
  -3   6   3       14.24       10.71      0.80 o
  -2   6   3       32.28       28.61      1.31 o
  -1   6   3        0.07        1.75      0.53 o
   0   6   3        1.23        2.97      0.43 o
   1   6   3       36.63       33.50      1.51 o
   2   6   3       18.38       16.01      0.86 o
   3   6   3       83.39       86.65      2.65 o
   4   6   3       42.25       45.24      1.84 o
   5   6   3       23.57       24.19      1.50 o
   6   6   3        1.46        1.58      0.88 o
   7   6   3        5.97        7.06      1.73 o
   8   6   3        0.02        1.50      0.58 o
   9   6   3        6.12        6.31      0.95 o
  -1   7   3       16.97       13.08      1.22 o
   0   7   3        0.96        2.61      0.45 o
   1   7   3        4.24        4.74      0.67 o
 -18   0   4        2.14        4.58      1.10 o
 -16   0   4        0.07        4.69      1.27 o
 -14   0   4      396.38      411.38     12.22 o
 -12   0   4       22.45       26.65      1.26 o
 -10   0   4       29.26       33.99      1.44 o
  -8   0   4      796.14      825.78      9.32 o
  -6   0   4       91.94       91.48      2.54 o
  -4   0   4      176.65      162.02      3.18 o
  -2   0   4     6119.33     6141.68     25.48 o
   0   0   4    31622.26    34126.72     93.37 o
   2   0   4     3537.75     3190.44     14.70 o
   4   0   4       31.20       26.79      1.05 o
   6   0   4      663.89      694.17      8.62 o
   8   0   4        0.86        3.35      0.69 o
  10   0   4      307.39      325.83      6.08 o
  12   0   4       14.44       13.11      1.07 o
  14   0   4       84.13       84.82      2.76 o
  16   0   4       16.05       15.08      1.16 o
 -17   1   4        8.77       10.12      0.71 o
 -16   1   4        2.93        5.68      0.59 o
 -15   1   4       75.98       70.24      2.34 o
 -14   1   4       11.88       11.52      1.01 o
 -13   1   4       37.43       38.32      1.29 o
 -12   1   4        8.89        9.81      0.66 o
 -11   1   4      168.39      159.83      2.47 o
 -10   1   4        3.82        6.25      0.44 o
  -9   1   4       29.55       36.21      0.92 o
  -8   1   4      108.76      109.90      1.96 o
  -7   1   4        4.13        3.87      0.35 o
  -6   1   4      813.32      832.88      6.12 o
  -5   1   4        0.02        1.28      0.36 o
  -4   1   4       43.21       40.87      0.85 o
  -3   1   4      288.02      282.43      6.35 o
  -2   1   4     5121.38     5045.49     24.76 o
  -1   1   4     1048.55      919.05      6.93 o
   0   1   4    11391.97    11630.17     58.10 o
   1   1   4     1842.73     1659.31      7.86 o
   2   1   4     1107.62     1050.74      5.33 o
   3   1   4     1964.65     1821.41      7.10 o
   4   1   4     1231.90     1153.33      6.03 o
   5   1   4        0.88        2.35      1.09 o
   6   1   4      146.19      139.18      2.24 o
   7   1   4       65.60       81.94      1.54 o
   8   1   4       19.85       19.37      0.69 o
   9   1   4      325.85      346.70      4.34 o
  10   1   4       19.49       17.85      0.70 o
  11   1   4       77.20       79.73      1.65 o
  12   1   4        0.13        1.91      0.57 o
  13   1   4       36.36       31.13      1.11 o
  14   1   4        7.35       11.48      0.66 o
  15   1   4        0.50        3.65      0.58 o
  16   1   4       34.54       35.48      1.50 o
  17   1   4       19.64       17.30      1.03 o
 -17   2   4        2.72        4.31      0.57 o
 -16   2   4        0.03        2.74      0.58 o
 -15   2   4       49.72       45.86      2.47 o
 -14   2   4       45.46       40.47      1.40 o
 -13   2   4        4.27        3.49      0.43 o
 -12   2   4      106.26      116.23      2.78 o
 -11   2   4       17.27       16.96      0.74 o
 -10   2   4      155.25      146.30      2.28 o
  -9   2   4      125.72      126.27      2.08 o
  -8   2   4      344.48      372.26      3.87 o
  -7   2   4       71.47       72.04      1.26 o
  -6   2   4      891.65      961.35      7.58 o
  -5   2   4       46.69       45.38      1.04 o
  -4   2   4        1.02        1.79      0.40 o
  -3   2   4       21.36       20.40      0.52 o
  -2   2   4      147.24      147.77      1.96 o
  -1   2   4       25.71       20.43      0.49 o
   0   2   4      185.75      187.36      2.03 o
   1   2   4       25.79       24.76      0.67 o
   2   2   4      236.74      229.73      2.96 o
   3   2   4      181.93      203.11      2.74 o
   4   2   4       68.57       61.25      1.13 o
   5   2   4      215.47      221.85      2.71 o
   6   2   4      683.35      731.33      5.43 o
   7   2   4       18.86       24.62      0.71 o
   8   2   4      514.78      548.52      5.41 o
   9   2   4        1.89        2.61      0.61 o
  10   2   4      270.33      281.13      3.65 o
  11   2   4      366.50      351.79      4.72 o
  12   2   4      105.43       96.74      2.14 o
  13   2   4       24.42       19.71      0.97 o
  14   2   4        6.38        5.96      0.51 o
  15   2   4        6.95        7.67      0.57 o
  16   2   4        0.89        4.20      0.53 o
  17   2   4        0.19        3.70      0.58 o
 -16   3   4        0.06        4.29      0.61 o
 -15   3   4        8.22        7.43      0.70 o
 -14   3   4       22.40       19.35      1.21 o
 -13   3   4       55.10       51.36      1.63 o
 -12   3   4       58.41       62.48      1.84 o
 -11   3   4        4.54        5.57      0.56 o
 -10   3   4      128.24      141.25      2.71 o
  -9   3   4       98.09      100.13      2.15 o
  -8   3   4      243.68      222.32      3.67 o
  -7   3   4       27.52       32.91      0.91 o
  -6   3   4      209.56      203.37      3.21 o
  -5   3   4       73.49       81.25      1.56 o
  -4   3   4      246.64      246.41      2.92 o
  -3   3   4      130.99      144.97      2.11 o
  -2   3   4       21.96       18.10      0.49 o
  -1   3   4      348.22      334.09      3.08 o
   0   3   4      302.02      346.41      3.06 o
   1   3   4      211.84      215.55      2.31 o
   2   3   4      127.04      152.91      1.82 o
   3   3   4       27.57       31.17      0.60 o
   4   3   4       60.33       65.36      1.05 o
   5   3   4       17.62       17.33      0.56 o
   6   3   4      241.73      243.32      3.04 o
   7   3   4        0.01        1.80      0.49 o
   8   3   4       97.04       95.06      1.75 o
   9   3   4       50.37       54.99      1.28 o
  10   3   4      197.63      208.38      3.29 o
  11   3   4        0.14        2.49      0.46 o
  12   3   4       93.05       91.04      2.24 o
  13   3   4        4.61        7.16      0.56 o
  14   3   4        1.25        4.07      0.48 o
  15   3   4       13.92       12.38      0.78 o
  16   3   4        1.10        4.91      0.65 o
 -14   4   4        1.29        5.14      0.66 o
 -13   4   4       16.86       15.45      0.94 o
 -12   4   4       37.56       35.07      1.33 o
 -11   4   4       75.31       74.81      2.03 o
 -10   4   4       52.62       49.33      1.51 o
  -9   4   4       93.39       93.00      2.15 o
  -8   4   4       75.51       76.79      1.76 o
  -7   4   4        7.39        7.47      0.52 o
  -6   4   4      501.41      513.73      5.98 o
  -5   4   4       45.82       46.25      1.17 o
  -4   4   4      121.86      129.04      2.08 o
  -3   4   4       12.66       12.37      0.45 o
  -2   4   4        5.95        5.98      0.30 o
  -1   4   4        7.94       10.19      0.42 o
   0   4   4       90.86       97.24      1.76 o
   1   4   4       22.33       22.20      0.61 o
   2   4   4       46.95       53.50      1.07 o
   3   4   4       66.40       67.45      1.36 o
   4   4   4      146.73      152.03      2.37 o
   5   4   4       17.68       14.58      0.52 o
   6   4   4        1.53        2.30      0.35 o
   7   4   4      272.99      283.60      3.59 o
   8   4   4      381.20      411.17      4.66 o
   9   4   4       34.41       32.42      1.20 o
  10   4   4        0.02        1.91      0.50 o
  11   4   4       13.32        8.99      0.66 o
  12   4   4        4.05        3.41      0.44 o
  13   4   4        0.00        1.89      0.43 o
  14   4   4        1.27        4.56      0.55 o
 -12   5   4        2.65        3.88      0.59 o
 -11   5   4        5.17        7.68      0.64 o
 -10   5   4       10.24       11.39      0.75 o
  -9   5   4       60.21       61.66      1.84 o
  -8   5   4       23.32       22.65      0.97 o
  -7   5   4        0.78        2.10      0.43 o
  -6   5   4       35.95       35.52      1.21 o
  -5   5   4        5.64        4.36      0.69 o
  -4   5   4       61.25       62.37      1.56 o
  -3   5   4        6.93        6.20      0.44 o
  -2   5   4       22.36       20.85      0.82 o
  -1   5   4       43.49       44.06      1.20 o
   0   5   4        3.65        3.69      0.40 o
   1   5   4        7.38        6.32      0.48 o
   2   5   4        3.02        3.99      0.32 o
   3   5   4        0.02        1.01      0.33 o
   4   5   4        1.27        2.05      0.46 o
   5   5   4       23.88       21.54      0.82 o
   6   5   4        2.06        3.12      0.51 o
   7   5   4       21.54       18.67      0.83 o
   8   5   4       16.09       14.05      0.85 o
   9   5   4       90.67       87.99      2.60 o
  10   5   4        4.73        4.97      0.55 o
  11   5   4        7.01        5.71      0.55 o
  12   5   4        4.70        5.05      0.81 o
  -9   6   4       22.47       18.66      1.14 o
  -8   6   4        0.60        1.83      0.60 o
  -7   6   4        0.49        2.03      0.58 o
  -6   6   4        0.11        1.66      0.61 o
  -5   6   4        4.70        4.54      0.49 o
  -4   6   4        0.00        1.22      0.62 o
  -3   6   4       25.46       23.25      1.22 o
  -2   6   4       10.21        9.95      0.60 o
  -1   6   4       26.14       23.38      1.25 o
   0   6   4        1.39        2.40      0.45 o
   1   6   4        3.94        3.98      0.48 o
   2   6   4       53.91       53.13      2.02 o
   3   6   4       28.39       28.12      2.07 o
   4   6   4       38.61       36.93      2.73 o
   5   6   4        3.60        5.11      0.95 o
   6   6   4       18.34       15.82      1.54 o
   7   6   4        1.16        2.93      1.02 o
   8   6   4        1.23        2.52      0.85 o
   9   6   4        4.13        5.89      1.01 o
 -17   0   5       22.86       19.30      1.51 o
 -15   0   5       16.44       13.48      1.08 o
 -13   0   5      828.15      853.57     12.56 o
 -11   0   5      138.16      142.99      3.49 o
  -9   0   5      135.62      163.46      3.75 o
  -7   0   5      110.22      104.48      2.94 o
  -5   0   5      404.54      391.49      5.62 o
  -3   0   5     1535.78     1465.04     16.86 o
  -1   0   5    14193.04    15017.24     40.46 o
   1   0   5    14887.32    15083.43     57.62 o
   3   0   5      128.08      120.33      2.68 o
   5   0   5     1011.05     1071.59      9.81 o
   7   0   5        1.32        6.84      0.66 o
   9   0   5      370.97      404.21      7.04 o
  11   0   5        2.96        4.69      0.67 o
  13   0   5      253.37      258.21      6.47 o
  15   0   5      131.72      131.47      4.84 o
  17   0   5       17.34       15.04      1.17 o
 -17   1   5        0.21        3.62      0.93 o
 -16   1   5        7.05        8.94      0.72 o
 -15   1   5       10.85        9.54      0.64 o
 -14   1   5        7.10        8.34      0.62 o
 -13   1   5      173.52      180.69      3.35 o
 -12   1   5       15.89       12.76      0.73 o
 -11   1   5      285.74      283.70      3.94 o
 -10   1   5      193.76      191.00      3.10 o
  -9   1   5       87.09       90.84      1.64 o
  -8   1   5       43.44       38.63      0.88 o
  -7   1   5        6.49        7.99      0.53 o
  -6   1   5       18.52       22.82      0.60 o
  -5   1   5      148.39      147.61      2.24 o
  -4   1   5       25.55       21.12      0.53 o
  -3   1   5       25.88       25.99      0.85 o
  -2   1   5     7470.16     7577.26     25.86 o
  -1   1   5     8535.30     8666.67     22.01 o
   0   1   5        3.27        3.00      0.26 o
   1   1   5     5375.41     5172.49     18.84 o
   2   1   5      180.39      175.90      2.13 o
   3   1   5      350.61      333.09      3.09 o
   4   1   5       84.23       86.35      1.53 o
   5   1   5     1262.92     1245.92      7.79 o
   6   1   5      123.67      127.08      2.17 o
   7   1   5       43.59       50.27      1.03 o
   8   1   5       25.73       27.87      0.79 o
   9   1   5       18.58       18.59      0.70 o
  10   1   5      106.03      104.35      1.82 o
  11   1   5      343.72      345.90      5.00 o
  12   1   5       10.47       10.19      0.67 o
  13   1   5       69.87       58.49      1.45 o
  14   1   5       14.51       11.94      0.92 o
  15   1   5       47.36       48.62      1.54 o
  16   1   5        1.04        3.80      0.60 o
  17   1   5        5.11        7.14      0.66 o
 -17   2   5        0.60        2.18      0.82 o
 -16   2   5        0.01        3.42      0.88 o
 -15   2   5       40.90       35.00      1.58 o
 -14   2   5        0.46        2.65      0.58 o
 -13   2   5       74.37       70.08      1.87 o
 -12   2   5       96.25       97.88      2.02 o
 -11   2   5        0.10        2.10      0.47 o
 -10   2   5       38.64       36.47      0.99 o
  -9   2   5       10.16        9.47      0.47 o
  -8   2   5       29.97       34.69      0.87 o
  -7   2   5      150.61      151.79      2.27 o
  -6   2   5      159.45      186.03      2.48 o
  -5   2   5        0.48        1.60      0.26 o
  -4   2   5      540.27      578.29      4.64 o
  -3   2   5       41.05       34.90      0.73 o
  -2   2   5      917.72      923.30      5.79 o
  -1   2   5      609.69      624.95      4.49 o
   0   2   5       78.58       67.92      1.24 o
   1   2   5      235.83      226.88      3.09 o
   2   2   5      342.59      321.44      3.75 o
   3   2   5      302.69      315.51      3.80 o
   4   2   5       68.62       72.87      1.32 o
   5   2   5      110.96      137.25      1.92 o
   6   2   5      593.55      628.40      6.99 o
   7   2   5      121.90      134.26      2.16 o
   8   2   5       49.75       49.03      1.09 o
   9   2   5        7.41        8.01      0.49 o
  10   2   5       11.38       11.40      0.63 o
  11   2   5        8.95        9.68      0.56 o
  12   2   5      109.89       93.70      1.96 o
  13   2   5       10.59       11.19      0.79 o
  14   2   5       30.26       28.58      1.25 o
  15   2   5        1.32        2.91      0.42 o
  16   2   5        0.12        3.83      0.48 o
  17   2   5        2.15        2.00      1.34 o
 -16   3   5       12.93       11.01      0.86 o
 -15   3   5        8.74        9.37      0.79 o
 -14   3   5        1.39        3.94      0.63 o
 -13   3   5        3.81        4.73      0.63 o
 -12   3   5       46.01       42.48      1.54 o
 -11   3   5        0.77        2.04      0.65 o
 -10   3   5        4.47        4.70      0.59 o
  -9   3   5        0.07        2.45      0.66 o
  -8   3   5      153.53      170.44      3.19 o
  -7   3   5       75.56       71.53      1.54 o
  -6   3   5        3.55        4.30      0.43 o
  -5   3   5      639.12      655.01      4.80 o
  -4   3   5       19.22       20.47      0.58 o
  -3   3   5       29.94       24.62      0.59 o
  -2   3   5        0.60        0.93      0.28 o
  -1   3   5       17.05       25.40      0.59 o
   0   3   5       49.29       49.65      0.96 o
   1   3   5      143.12      145.10      1.78 o
   2   3   5        3.81        2.32      0.30 o
   3   3   5      401.60      402.18      4.59 o
   4   3   5       53.28       57.37      1.11 o
   5   3   5       48.99       56.19      1.02 o
   6   3   5      117.19      111.51      1.68 o
   7   3   5      132.15      122.17      1.84 o
   8   3   5       11.54       10.56      0.52 o
   9   3   5      109.99      115.55      2.12 o
  10   3   5       53.16       54.84      1.90 o
  11   3   5       31.16       22.98      0.93 o
  12   3   5        5.97        4.84      0.54 o
  13   3   5        4.81        4.75      0.46 o
  14   3   5        3.69        3.42      0.52 o
  15   3   5        0.18        2.56      0.62 o
 -14   4   5        0.91        5.10      0.67 o
 -13   4   5        0.56        3.60      0.58 o
 -12   4   5       28.33       31.33      1.27 o
 -11   4   5        0.40        3.11      0.52 o
 -10   4   5       11.44       14.25      0.76 o
  -9   4   5       65.90       60.68      2.06 o
  -8   4   5       25.99       28.12      1.13 o
  -7   4   5        4.42        6.42      0.52 o
  -6   4   5       43.55       41.25      1.07 o
  -5   4   5        1.11        2.26      0.52 o
  -4   4   5        2.50        1.81      0.37 o
  -3   4   5       36.81       39.47      1.01 o
  -2   4   5       30.17       31.59      0.77 o
  -1   4   5       13.30       15.32      0.48 o
   0   4   5      182.77      190.34      2.43 o
   1   4   5        1.45        2.73      0.37 o
   2   4   5       90.76       92.75      1.44 o
   3   4   5       48.49       58.31      1.33 o
   4   4   5       17.27       20.97      0.72 o
   5   4   5      117.25      118.33      2.45 o
   6   4   5      436.36      461.13      5.72 o
   7   4   5       60.43       55.42      1.29 o
   8   4   5       83.93       76.56      1.58 o
   9   4   5       45.24       43.74      1.31 o
  10   4   5       81.77       81.74      1.92 o
  11   4   5        2.98        2.31      0.51 o
  12   4   5        4.20        4.80      0.55 o
  13   4   5        4.11        4.01      0.49 o
  14   4   5        2.09        3.81      0.61 o
 -12   5   5       11.01        9.79      0.68 o
 -11   5   5        6.04       10.17      0.72 o
 -10   5   5       25.39       24.53      1.15 o
  -9   5   5       36.94       32.55      1.29 o
  -8   5   5        2.44        2.81      0.43 o
  -7   5   5        0.02        2.84      0.37 o
  -6   5   5        1.16        1.52      0.52 o
  -5   5   5        8.87        7.81      0.49 o
  -4   5   5      329.97      339.44      5.44 o
  -3   5   5        0.02        2.01      0.40 o
  -2   5   5      112.67      126.10      2.51 o
  -1   5   5       41.83       34.82      1.17 o
   0   5   5      160.71      154.78      2.73 o
   1   5   5      126.30      138.46      2.56 o
   2   5   5       12.70       10.57      0.65 o
   3   5   5        3.35        3.30      0.37 o
   4   5   5       55.21       59.90      1.64 o
   5   5   5       33.99       30.17      1.60 o
   6   5   5        8.09        6.85      0.67 o
   7   5   5       15.28       13.79      0.70 o
   8   5   5       42.19       35.85      1.37 o
   9   5   5        4.85        3.29      0.39 o
  10   5   5        1.59        3.83      0.65 o
  11   5   5        1.40        3.03      0.60 o
  12   5   5        0.59        3.40      0.54 o
  -8   6   5        0.08        2.54      0.51 o
  -7   6   5        9.25        7.10      0.57 o
  -6   6   5        1.52        2.89      0.45 o
  -5   6   5        1.84        3.00      0.59 o
  -4   6   5        3.84        3.97      0.72 o
  -3   6   5        0.18        0.74      0.43 o
  -2   6   5       75.54       80.35      3.59 o
  -1   6   5       97.11       98.54      2.98 o
   0   6   5        5.65        4.11      0.49 o
   1   6   5       15.27       11.23      0.72 o
   2   6   5        3.22        2.54      0.35 o
   3   6   5       39.69       35.10      2.03 o
   4   6   5       27.78       25.19      1.19 o
   5   6   5        0.16        1.97      0.70 o
   6   6   5        1.31        2.66      0.45 o
   7   6   5        3.99        4.46      0.73 o
   8   6   5        5.64        5.75      0.80 o
 -16   0   6       13.97        9.47      0.97 o
 -14   0   6      203.85      203.04      5.48 o
 -12   0   6      125.32      124.36      3.51 o
 -10   0   6       67.00       62.07      1.94 o
  -8   0   6       36.38       48.29      1.69 o
  -6   0   6      113.99      119.08      3.02 o
  -4   0   6     1109.52     1072.73      9.39 o
  -2   0   6       48.99       42.55      1.28 o
   0   0   6      155.74      140.42      2.97 o
   2   0   6     1566.12     1535.63     10.45 o
   4   0   6     1637.83     1604.27     15.24 o
   6   0   6      691.63      735.49      8.74 o
   8   0   6       17.21       12.36      0.82 o
  10   0   6       20.00       16.28      0.99 o
  12   0   6      145.51      135.50      3.49 o
  14   0   6        5.04        6.58      0.82 o
  16   0   6       15.00       15.75      1.24 o
 -17   1   6        0.69        3.35      0.61 o
 -16   1   6       38.90       33.56      1.34 o
 -15   1   6        0.31        2.87      0.58 o
 -14   1   6       63.66       58.62      1.67 o
 -13   1   6       32.72       29.35      1.05 o
 -12   1   6       15.94       13.20      0.69 o
 -11   1   6       26.50       26.04      0.99 o
 -10   1   6        7.65        6.36      0.49 o
  -9   1   6      210.03      229.99      3.40 o
  -8   1   6      299.23      301.73      4.09 o
  -7   1   6      107.12      134.95      2.23 o
  -6   1   6      485.72      479.15      4.90 o
  -5   1   6      106.50      102.26      1.97 o
  -4   1   6      793.88      803.10      5.94 o
  -3   1   6        0.25        1.52      0.36 o
  -2   1   6       17.30       15.45      0.96 o
  -1   1   6     6206.20     6285.68     28.21 o
   0   1   6        0.29        1.59      0.36 o
   1   1   6       36.54       32.68      0.79 o
   2   1   6      301.74      266.71      3.44 o
   3   1   6       47.62       58.33      1.11 o
   4   1   6     1107.07     1063.56      6.76 o
   5   1   6        0.76        2.91      0.39 o
   6   1   6      126.16      139.83      2.19 o
   7   1   6      620.50      688.11      6.01 o
   8   1   6        4.91        7.24      0.47 o
   9   1   6        0.86        3.09      0.36 o
  10   1   6        2.96        3.86      0.40 o
  11   1   6        2.68        5.82      0.52 o
  12   1   6      814.79      789.39      8.62 o
  13   1   6       27.52       27.51      1.04 o
  14   1   6       23.67       20.52      0.87 o
  15   1   6       12.00       14.38      0.81 o
  16   1   6        0.34        2.99      0.51 o
  17   1   6        5.28        8.65      0.72 o
 -16   2   6        5.84        6.77      0.65 o
 -15   2   6        0.07        2.98      0.62 o
 -14   2   6        0.01        2.43      0.53 o
 -13   2   6        0.06        2.92      0.54 o
 -12   2   6      123.56      123.60      2.35 o
 -11   2   6       86.99       84.09      1.78 o
 -10   2   6        8.97        7.13      0.44 o
  -9   2   6        6.14        7.44      0.58 o
  -8   2   6       26.34       33.04      0.85 o
  -7   2   6      112.53      114.05      2.17 o
  -6   2   6       80.74       76.34      1.32 o
  -5   2   6        8.74       11.63      0.45 o
  -4   2   6     1259.06     1354.83      8.58 o
  -3   2   6      539.81      594.65      4.94 o
  -2   2   6      335.35      337.86      3.49 o
  -1   2   6     3091.64     3264.15     13.06 o
   0   2   6      210.53      202.63      2.42 o
   1   2   6      784.87      835.50      4.99 o
   2   2   6       16.02       16.99      0.60 o
   3   2   6        0.02        1.69      0.47 o
   4   2   6       73.59       61.47      1.25 o
   5   2   6       65.73       80.09      1.72 o
   6   2   6       65.19       58.99      1.15 o
   7   2   6      156.26      169.75      2.21 o
   8   2   6      210.49      210.24      2.85 o
   9   2   6       24.42       22.12      0.78 o
  10   2   6       96.67      106.72      2.16 o
  11   2   6        9.73       10.65      0.68 o
  12   2   6        3.79        5.55      0.52 o
  13   2   6        0.38        3.31      0.46 o
  14   2   6        0.93        3.21      0.52 o
  15   2   6       16.96       16.19      0.90 o
  16   2   6        0.13        2.54      0.69 o
 -15   3   6        0.68        3.03      0.96 o
 -14   3   6       10.79       11.52      0.82 o
 -13   3   6        1.99        3.70      0.62 o
 -12   3   6       59.43       58.04      1.71 o
 -11   3   6        0.75        4.43      0.73 o
 -10   3   6        7.24        7.27      0.62 o
  -9   3   6        2.25        3.07      0.50 o
  -8   3   6      151.44      160.67      3.02 o
  -7   3   6      215.94      217.91      3.54 o
  -6   3   6       42.54       36.84      0.83 o
  -5   3   6        1.95        2.01      0.33 o
  -4   3   6      386.37      390.56      3.97 o
  -3   3   6        3.40        2.95      0.27 o
  -2   3   6      121.15      115.56      1.90 o
  -1   3   6      441.84      484.54      4.21 o
   0   3   6        6.12        6.62      0.33 o
   1   3   6      368.17      427.18      4.72 o
   2   3   6        5.22        5.54      0.42 o
   3   3   6       13.09       15.02      0.63 o
   4   3   6      238.13      245.02      3.69 o
   5   3   6      450.04      458.45      5.58 o
   6   3   6       21.32       21.87      0.80 o
   7   3   6      273.14      261.88      3.15 o
   8   3   6        7.53        6.69      0.43 o
   9   3   6       34.60       35.58      1.04 o
  10   3   6      242.90      252.12      3.79 o
  11   3   6        5.70        5.86      0.48 o
  12   3   6        0.40        2.94      0.70 o
  13   3   6        7.41        8.02      0.56 o
  14   3   6       12.94       11.86      0.75 o
  15   3   6        8.37        8.75      0.64 o
 -14   4   6       22.21       21.50      1.23 o
 -13   4   6       12.03       10.79      0.77 o
 -12   4   6       10.31        9.42      0.78 o
 -11   4   6        0.61        4.32      0.59 o
 -10   4   6       15.26       15.87      0.83 o
  -9   4   6       67.92       69.10      2.02 o
  -8   4   6        4.58        6.10      0.53 o
  -7   4   6      443.77      475.08      6.32 o
  -6   4   6      173.94      170.53      3.18 o
  -5   4   6       34.01       30.81      0.82 o
  -4   4   6       14.04       11.22      0.46 o
  -3   4   6       10.17        8.90      0.39 o
  -2   4   6       10.13       10.09      0.43 o
  -1   4   6        0.06        1.12      0.29 o
   0   4   6        8.65        7.44      0.33 o
   1   4   6      124.71      138.19      1.85 o
   2   4   6       43.08       40.46      1.10 o
   3   4   6      235.62      249.06      3.74 o
   4   4   6       61.65       59.54      1.38 o
   5   4   6       52.18       51.36      1.30 o
   6   4   6        3.45        4.13      0.43 o
   7   4   6       59.09       57.57      1.54 o
   8   4   6       91.11       97.17      2.35 o
   9   4   6       45.60       49.40      1.27 o
  10   4   6       11.81       10.94      0.59 o
  11   4   6        8.53        7.86      0.85 o
  12   4   6        0.09        1.76      0.56 o
  13   4   6        4.73        4.56      0.63 o
  14   4   6        0.00        2.47      0.68 o
 -11   5   6        0.59        3.50      0.50 o
 -10   5   6        1.10        3.03      0.51 o
  -9   5   6        6.02        6.91      0.56 o
  -8   5   6        2.99        5.07      0.58 o
  -7   5   6        5.97        5.74      0.51 o
  -6   5   6        0.08        1.73      0.34 o
  -5   5   6      166.19      163.80      3.13 o
  -4   5   6       80.70       84.06      1.81 o
  -3   5   6        1.77        1.21      0.32 o
  -2   5   6       36.34       35.77      1.51 o
  -1   5   6        0.54        1.75      0.40 o
   0   5   6       43.07       41.06      1.21 o
   1   5   6        5.76        3.14      0.41 o
   2   5   6      127.35      126.62      2.36 o
   3   5   6        1.33        2.57      0.55 o
   4   5   6        6.71        5.73      0.39 o
   5   5   6       33.18       31.53      1.17 o
   6   5   6       21.95       19.63      0.93 o
   7   5   6        2.08        4.01      0.59 o
   8   5   6        7.23        6.20      0.53 o
   9   5   6       23.84       22.12      1.36 o
  10   5   6       82.29       72.54      3.88 o
  11   5   6       19.03       19.58      1.17 o
  -8   6   6        5.32        4.50      0.68 o
  -7   6   6        0.38        2.29      0.65 o
  -6   6   6        2.01        2.83      0.46 o
  -5   6   6        3.38        3.51      0.55 o
  -4   6   6       21.95       23.58      1.42 o
  -3   6   6        0.00        1.21      0.54 o
  -2   6   6        1.39        2.08      0.31 o
  -1   6   6        6.96        5.99      0.62 o
   0   6   6        1.87        2.04      0.55 o
   1   6   6       22.99       18.19      0.95 o
   2   6   6       19.39       17.33      0.98 o
   3   6   6        9.19        8.35      1.14 o
   4   6   6       10.96        9.72      0.78 o
   5   6   6        3.62        4.56      0.74 o
   6   6   6        0.64        1.90      0.50 o
   7   6   6        4.57        5.31      0.80 o
   8   6   6        0.40        1.60      0.56 o
 -17   0   7        3.82        6.84      0.85 o
 -15   0   7        0.65        4.37      0.78 o
 -13   0   7      129.83      135.91      4.34 o
 -11   0   7       13.66       12.65      0.92 o
  -9   0   7      313.10      319.82      6.31 o
  -7   0   7      285.93      283.96      5.52 o
  -5   0   7        5.53        6.30      0.65 o
  -3   0   7      616.87      553.77      7.03 o
  -1   0   7        4.17        7.07      0.77 o
   1   0   7      258.17      234.18      4.19 o
   3   0   7      145.68      127.99      3.13 o
   5   0   7      125.52      101.45      2.68 o
   7   0   7        2.63        3.00      0.48 o
   9   0   7       27.94       23.13      1.21 o
  11   0   7      162.90      173.81      4.40 o
  13   0   7       13.56       12.72      1.03 o
  15   0   7        0.84        3.63      0.64 o
  17   0   7       13.38       16.87      1.33 o
 -17   1   7        1.52        3.41      0.46 o
 -16   1   7        7.35        7.49      0.61 o
 -15   1   7      110.96      115.13      2.92 o
 -14   1   7       51.73       47.55      1.69 o
 -13   1   7       61.14       61.08      1.68 o
 -12   1   7       26.67       27.05      0.94 o
 -11   1   7      245.53      254.98      3.97 o
 -10   1   7       57.14       59.69      1.30 o
  -9   1   7       73.49       72.74      1.52 o
  -8   1   7      259.14      266.68      3.82 o
  -7   1   7      107.50      114.50      2.22 o
  -6   1   7      197.06      203.68      2.97 o
  -5   1   7       78.43       76.97      1.58 o
  -4   1   7      446.63      436.08      4.54 o
  -3   1   7      821.59      808.49      6.10 o
  -2   1   7      205.44      201.40      2.84 o
  -1   1   7     1429.54     1403.37      7.94 o
   0   1   7       15.28       19.70      0.59 o
   1   1   7      136.26      135.21      2.15 o
   2   1   7      511.64      496.38      4.42 o
   3   1   7      337.63      311.87      4.14 o
   4   1   7       50.62       46.34      1.06 o
   5   1   7      995.15      996.93      6.72 o
   6   1   7      528.26      576.41      5.41 o
   7   1   7       46.21       42.10      1.09 o
   8   1   7        1.16        3.17      0.39 o
   9   1   7      210.89      223.10      3.21 o
  10   1   7      127.41      126.44      2.36 o
  11   1   7      386.77      368.55      5.21 o
  12   1   7       84.16       83.69      2.08 o
  13   1   7       45.31       44.38      1.27 o
  14   1   7       15.23       12.91      0.72 o
  15   1   7        5.21        7.04      0.55 o
  16   1   7        1.44        4.12      0.61 o
 -16   2   7       14.01       11.94      1.10 o
 -15   2   7       36.81       35.48      1.66 o
 -14   2   7       87.64       81.06      2.22 o
 -13   2   7       12.79       11.04      0.65 o
 -12   2   7      178.20      170.99      3.14 o
 -11   2   7        8.14        8.13      0.56 o
 -10   2   7       35.78       38.28      1.04 o
  -9   2   7      240.09      250.95      3.51 o
  -8   2   7      152.38      155.30      2.60 o
  -7   2   7       26.00       23.19      0.65 o
  -6   2   7      441.48      459.03      4.77 o
  -5   2   7       56.46       58.45      1.16 o
  -4   2   7        3.02        5.17      0.34 o
  -3   2   7      549.13      550.77      4.85 o
  -2   2   7      936.79     1019.70      6.87 o
  -1   2   7      612.78      606.59      5.03 o
   0   2   7      347.01      373.67      3.59 o
   1   2   7      384.59      387.52      3.35 o
   2   2   7      329.54      318.38      4.28 o
   3   2   7      233.84      227.08      3.50 o
   4   2   7      577.50      571.90      4.71 o
   5   2   7      519.53      509.40      4.41 o
   6   2   7      199.44      190.85      2.56 o
   7   2   7        1.37        2.59      0.33 o
   8   2   7        0.83        2.39      0.48 o
   9   2   7      113.90      118.45      1.98 o
  10   2   7      129.53      122.24      2.32 o
  11   2   7       16.86       14.19      0.76 o
  12   2   7       16.77       10.22      0.59 o
  13   2   7        1.52        3.29      0.46 o
  14   2   7       11.70        8.65      0.63 o
  15   2   7        5.56        6.25      0.55 o
  16   2   7       13.99       11.97      0.81 o
 -15   3   7        0.58        2.95      0.92 o
 -14   3   7        9.74       10.34      0.85 o
 -13   3   7        2.47        4.18      0.61 o
 -12   3   7       44.48       42.74      1.51 o
 -11   3   7        3.61        5.93      0.57 o
 -10   3   7        1.71        3.29      0.88 o
  -9   3   7       67.54       66.59      1.66 o
  -8   3   7      333.57      335.92      7.07 o
  -7   3   7       26.53       27.50      0.97 o
  -6   3   7        9.61        6.68      0.34 o
  -5   3   7       55.53       57.33      1.18 o
  -4   3   7       92.43       81.14      1.49 o
  -3   3   7      116.95      111.09      1.93 o
  -2   3   7        1.78        2.22      0.29 o
  -1   3   7        0.24        0.96      0.46 o
   0   3   7        0.46        1.58      0.38 o
   1   3   7      164.03      174.75      2.86 o
   2   3   7       24.28       25.84      0.77 o
   3   3   7      156.10      152.25      2.60 o
   4   3   7       44.21       45.86      1.30 o
   5   3   7       19.85       14.89      0.62 o
   6   3   7      130.78      124.00      2.19 o
   7   3   7       31.97       34.89      1.04 o
   8   3   7       17.12       14.47      0.63 o
   9   3   7        2.25        3.50      0.53 o
  10   3   7        9.26        8.81      0.53 o
  11   3   7        8.67        9.25      0.56 o
  12   3   7        0.94        2.96      0.47 o
  13   3   7        3.94        4.54      0.45 o
  14   3   7        0.55        3.31      0.64 o
  15   3   7        0.36        3.40      0.49 o
 -13   4   7        6.82        8.56      0.68 o
 -12   4   7       20.10       24.46      1.14 o
 -11   4   7        1.41        4.55      0.60 o
 -10   4   7        4.26        5.07      0.57 o
  -9   4   7        7.52        8.36      0.72 o
  -8   4   7       15.41       14.70      0.75 o
  -7   4   7        9.43       10.77      0.62 o
  -6   4   7        9.44        8.80      0.67 o
  -5   4   7      308.89      319.95      3.95 o
  -4   4   7      234.48      259.23      3.49 o
  -3   4   7       43.93       46.18      1.11 o
  -2   4   7      105.59      101.75      1.83 o
  -1   4   7        8.13        5.46      0.33 o
   0   4   7        6.74        7.49      0.37 o
   1   4   7       11.92       11.68      0.53 o
   2   4   7        0.01        2.70      0.57 o
   3   4   7       80.48       72.05      1.72 o
   4   4   7      241.73      256.18      4.30 o
   5   4   7       18.61       19.93      0.80 o
   6   4   7      206.61      214.27      4.19 o
   7   4   7      132.29      120.15      2.70 o
   8   4   7       31.55       32.79      1.13 o
   9   4   7       14.56       13.48      0.75 o
  10   4   7       16.03       13.04      0.67 o
  11   4   7        3.90        4.26      0.46 o
  12   4   7        1.37        1.81      0.67 o
  13   4   7        9.06       10.20      0.90 o
 -11   5   7        0.84        3.45      0.50 o
 -10   5   7        0.12        3.13      0.49 o
  -9   5   7       19.11       16.18      0.78 o
  -8   5   7       11.78       11.44      0.64 o
  -7   5   7        0.79        0.78      0.79 o
  -6   5   7        0.00        1.66      0.45 o
  -5   5   7        0.15        1.18      0.47 o
  -4   5   7        1.13        1.84      0.38 o
  -3   5   7       28.65       30.87      0.97 o
  -2   5   7       60.94       54.17      1.33 o
  -1   5   7      118.65      114.26      2.00 o
   0   5   7       49.95       50.37      1.14 o
   1   5   7        0.08        1.26      0.44 o
   2   5   7        3.26        2.64      0.35 o
   3   5   7       38.20       39.19      1.30 o
   4   5   7        0.26        1.57      0.43 o
   5   5   7        5.19        5.11      0.50 o
   6   5   7        1.63        2.49      0.37 o
   7   5   7       63.33       54.49      1.87 o
   8   5   7       56.63       58.97      1.99 o
   9   5   7        9.63        8.92      0.66 o
  10   5   7        1.26        3.16      0.61 o
  11   5   7       12.73       13.30      1.42 o
  -7   6   7        3.58        5.12      0.56 o
  -6   6   7        1.60        4.11      0.51 o
  -5   6   7        0.98        2.99      0.58 o
  -4   6   7       32.62       29.68      1.91 o
  -3   6   7       19.38       15.58      1.27 o
  -2   6   7        1.94        3.19      0.45 o
  -1   6   7        0.07        1.53      0.44 o
   0   6   7       16.83       17.74      1.14 o
   1   6   7       11.40        9.27      0.87 o
   2   6   7        3.42        3.89      0.56 o
   3   6   7       16.31       13.58      1.25 o
   4   6   7        8.25        9.44      0.87 o
   5   6   7       41.34       42.66      2.96 o
   6   6   7        9.24        8.95      0.85 o
   7   6   7       11.23       10.67      1.37 o
 -16   0   8       36.12       32.96      2.15 o
 -14   0   8       21.23       16.73      1.23 o
 -12   0   8       38.52       41.22      2.16 o
 -10   0   8       48.36       51.97      1.98 o
  -8   0   8       32.77       43.38      1.31 o
  -6   0   8      174.49      206.21      4.60 o
  -4   0   8      513.86      522.49      7.41 o
  -2   0   8     1144.25     1120.79     11.71 o
   0   0   8      415.71      420.55      6.14 o
   2   0   8        0.69        3.84      0.50 o
   4   0   8      234.76      233.53      4.77 o
   6   0   8      457.46      515.63      7.63 o
   8   0   8      114.72      114.90      2.53 o
  10   0   8        1.06        3.29      0.74 o
  12   0   8        0.68        2.16      0.88 o
  14   0   8       23.25       22.42      1.41 o
  16   0   8       21.75       21.71      1.57 o
 -16   1   8        6.35        6.41      0.73 o
 -15   1   8       24.49       20.92      1.25 o
 -14   1   8        0.28        3.83      0.60 o
 -13   1   8       42.35       42.25      1.92 o
 -12   1   8       44.18       33.03      1.19 o
 -11   1   8       17.65       17.64      0.85 o
 -10   1   8        0.39        3.07      0.50 o
  -9   1   8        0.00        2.05      0.45 o
  -8   1   8      251.31      248.66      3.66 o
  -7   1   8       89.95      102.43      1.72 o
  -6   1   8      158.28      171.57      2.83 o
  -5   1   8      530.81      568.96      5.51 o
  -4   1   8        7.64        6.28      0.43 o
  -3   1   8      120.76      121.81      2.05 o
  -2   1   8     4539.87     4641.12     24.88 o
  -1   1   8       11.04       11.58      0.58 o
   0   1   8      453.21      461.84      4.71 o
   1   1   8       87.12       98.06      1.77 o
   2   1   8     1506.06     1494.20      8.68 o
   3   1   8      292.00      250.92      3.35 o
   4   1   8      408.65      410.52      4.41 o
   5   1   8      248.04      235.64      3.29 o
   6   1   8       33.43       37.82      0.90 o
   7   1   8       18.95       22.25      0.71 o
   8   1   8      116.30      121.03      2.12 o
   9   1   8       32.37       33.33      0.99 o
  10   1   8       59.91       60.18      1.40 o
  11   1   8       11.87       13.54      0.75 o
  12   1   8        6.91        7.43      0.63 o
  13   1   8       13.21       12.56      0.75 o
  14   1   8        0.53        3.69      0.53 o
  15   1   8        2.06        2.07      0.70 o
  16   1   8       12.39       12.52      0.81 o
 -16   2   8        0.24        3.80      0.72 o
 -15   2   8       35.10       26.18      1.38 o
 -14   2   8        2.66        3.85      0.60 o
 -13   2   8       45.80       41.36      1.83 o
 -12   2   8       23.79       23.14      1.05 o
 -11   2   8        3.32        4.25      0.46 o
 -10   2   8        2.29        3.28      0.42 o
  -9   2   8      197.57      194.10      3.01 o
  -8   2   8       74.21       73.79      1.58 o
  -7   2   8        4.86        6.03      0.42 o
  -6   2   8       34.90       40.88      1.01 o
  -5   2   8        2.47        2.77      0.36 o
  -4   2   8      101.93      106.10      1.91 o
  -3   2   8      157.26      161.56      2.40 o
  -2   2   8     2513.36     2469.61     11.70 o
  -1   2   8       49.87       45.73      0.92 o
   0   2   8     1260.26     1369.23     10.86 o
   1   2   8       12.17       12.88      0.47 o
   2   2   8       73.88       77.24      1.41 o
   3   2   8     1060.58     1117.08      6.72 o
   4   2   8       16.55       18.67      0.62 o
   5   2   8       31.74       27.82      0.77 o
   6   2   8       21.30       17.36      0.58 o
   7   2   8        1.62        2.32      0.29 o
   8   2   8       77.16       78.41      1.49 o
   9   2   8      188.80      194.01      3.17 o
  10   2   8       28.03       27.23      0.92 o
  11   2   8      357.01      358.71      5.32 o
  12   2   8      104.46      101.98      2.22 o
  13   2   8        5.81        4.92      0.54 o
  14   2   8       27.39       22.82      1.04 o
  15   2   8        2.41        4.65      0.54 o
  16   2   8        2.64       -1.08      2.31 o
 -15   3   8        0.91        2.38      1.00 o
 -14   3   8        1.99        4.29      0.63 o
 -13   3   8        1.67        4.94      0.62 o
 -12   3   8        0.00        1.81      0.93 o
 -11   3   8        5.57        5.94      0.62 o
 -10   3   8       38.82       41.16      1.18 o
  -9   3   8       14.78       13.21      0.61 o
  -8   3   8      141.99      138.78      2.58 o
  -7   3   8        7.53        7.72      0.48 o
  -6   3   8      295.66      303.69      3.89 o
  -5   3   8       30.89       35.05      0.85 o
  -4   3   8      106.39      118.27      1.93 o
  -3   3   8        7.20        7.03      0.37 o
  -2   3   8       15.65       16.95      0.58 o
  -1   3   8        0.00        1.30      0.40 o
   0   3   8        0.72        1.64      0.33 o
   1   3   8        0.01        2.01      0.60 o
   2   3   8      116.23      121.44      2.44 o
   3   3   8        0.95        2.35      0.33 o
   4   3   8       30.64       30.49      0.96 o
   5   3   8      148.26      155.49      2.62 o
   6   3   8       90.07       89.95      1.77 o
   7   3   8        7.27        7.72      0.62 o
   8   3   8      181.01      179.76      2.63 o
   9   3   8       21.48       19.65      0.82 o
  10   3   8       55.90       55.31      1.50 o
  11   3   8        5.29        4.72      0.73 o
  12   3   8        8.88        8.16      0.57 o
  13   3   8        0.20        2.11      0.62 o
  14   3   8        2.55        3.97      0.56 o
 -13   4   8        0.80        4.34      0.56 o
 -12   4   8        0.87        3.47      0.58 o
 -11   4   8       13.19       12.54      0.88 o
 -10   4   8        0.53        1.69      0.66 o
  -9   4   8       85.60       85.32      2.33 o
  -8   4   8        2.05        3.85      0.52 o
  -7   4   8        1.84        3.05      0.63 o
  -6   4   8      357.90      345.41      6.28 o
  -5   4   8       30.88       28.44      0.94 o
  -4   4   8       35.19       32.83      1.14 o
  -3   4   8       42.03       37.16      1.08 o
  -2   4   8      211.66      227.72      3.37 o
  -1   4   8      209.20      218.70      2.96 o
   0   4   8       43.39       47.94      1.23 o
   1   4   8      195.46      197.98      3.30 o
   2   4   8        1.05        3.10      0.35 o
   3   4   8       21.44       21.07      0.79 o
   4   4   8        4.57        7.68      0.47 o
   5   4   8        0.00        1.24      0.52 o
   6   4   8        0.48        2.78      0.64 o
   7   4   8      126.03      124.68      2.97 o
   8   4   8       42.13       45.54      1.31 o
   9   4   8       51.25       49.39      1.65 o
  10   4   8        6.62        8.09      0.66 o
  11   4   8       19.61       16.89      0.93 o
  12   4   8        7.58        6.30      0.72 o
  13   4   8        2.23        4.55      0.53 o
 -11   5   8        4.34        5.68      0.64 o
 -10   5   8        0.13        2.31      0.53 o
  -9   5   8        0.99        4.20      0.47 o
  -8   5   8       23.78       23.62      1.23 o
  -7   5   8       35.97       28.12      1.21 o
  -6   5   8        0.01        2.28      0.38 o
  -5   5   8        3.47        4.10      0.50 o
  -4   5   8       12.22       11.12      0.57 o
  -3   5   8        4.89        6.85      0.48 o
  -2   5   8       25.61       21.60      0.89 o
  -1   5   8        0.34        1.32      0.27 o
   0   5   8        0.42        1.36      0.54 o
   1   5   8        1.35        2.59      0.47 o
   2   5   8       75.25       70.10      1.96 o
   3   5   8       11.30        9.78      0.56 o
   4   5   8        0.02        1.99      0.55 o
   5   5   8       11.32       10.77      0.59 o
   6   5   8       28.09       28.83      1.28 o
   7   5   8        2.70        4.51      0.53 o
   8   5   8       21.49       19.37      0.92 o
   9   5   8       53.88       56.32      2.35 o
  10   5   8        0.01        2.37      0.67 o
  -6   6   8        4.05        5.17      0.55 o
  -5   6   8        3.58        3.80      0.72 o
  -4   6   8        0.87        2.16      0.46 o
  -3   6   8        0.46        2.61      0.57 o
  -2   6   8        3.43        3.27      0.45 o
  -1   6   8        0.60        1.97      0.34 o
   0   6   8        0.06        1.74      0.49 o
   1   6   8        0.15        1.67      0.55 o
   2   6   8       30.09       23.00      1.24 o
   3   6   8        3.51        4.49      0.61 o
   4   6   8       18.20       17.73      1.11 o
   5   6   8       18.56       18.51      1.12 o
   6   6   8        0.58        2.43      0.51 o
 -15   0   9        2.43        4.22      0.89 o
 -13   0   9       13.44       12.38      1.43 o
 -11   0   9        0.03        3.39      0.65 o
  -9   0   9      127.00      127.35      3.24 o
  -7   0   9      697.97      759.53     15.23 o
  -5   0   9       19.26       22.72      1.00 o
  -3   0   9      777.36      734.48     10.61 o
  -1   0   9       94.60       93.48      2.48 o
   1   0   9       78.83       84.73      2.24 o
   3   0   9      111.10      101.65      2.70 o
   5   0   9     1010.50     1102.12     11.19 o
   7   0   9        0.82        3.56      0.62 o
   9   0   9       47.94       46.96      1.68 o
  11   0   9      345.72      333.44      7.16 o
  13   0   9       40.11       34.24      1.85 o
  15   0   9        0.72        3.35      0.66 o
 -16   1   9       26.67       25.17      1.20 o
 -15   1   9       26.34       22.75      1.08 o
 -14   1   9       15.50       14.41      0.88 o
 -13   1   9      243.34      247.46      5.24 o
 -12   1   9       51.30       51.62      1.46 o
 -11   1   9        1.46        3.24      0.54 o
 -10   1   9      327.70      347.17      5.07 o
  -9   1   9        1.43        3.68      0.44 o
  -8   1   9       87.15       88.21      1.61 o
  -7   1   9       24.40       24.79      0.75 o
  -6   1   9       22.17       24.66      0.76 o
  -5   1   9       79.94       81.66      1.45 o
  -4   1   9       34.34       36.78      0.91 o
  -3   1   9      499.85      515.49      5.42 o
  -2   1   9     1151.02     1122.18      8.21 o
  -1   1   9      344.33      339.81      4.03 o
   0   1   9        2.45        3.15      0.60 o
   1   1   9      158.18      148.53      2.44 o
   2   1   9       39.66       39.27      0.91 o
   3   1   9      279.76      264.27      3.44 o
   4   1   9      361.92      357.09      4.34 o
   5   1   9        2.76        4.28      0.43 o
   6   1   9        3.02        3.67      0.41 o
   7   1   9       45.98       42.13      0.98 o
   8   1   9       56.98       59.36      1.31 o
   9   1   9      108.39      108.96      2.14 o
  10   1   9       26.94       22.78      0.86 o
  11   1   9       45.21       40.47      1.32 o
  12   1   9       11.09       10.22      0.65 o
  13   1   9       30.84       25.77      1.05 o
  14   1   9        1.77        3.50      0.60 o
  15   1   9        9.40       12.02      0.80 o
  16   1   9        6.86        9.72      0.72 o
 -15   2   9       22.43       18.34      1.08 o
 -14   2   9        3.50        4.87      0.49 o
 -13   2   9       66.38       62.16      1.74 o
 -12   2   9       45.81       43.98      1.44 o
 -11   2   9       96.09      104.60      2.23 o
 -10   2   9      239.18      226.70      3.48 o
  -9   2   9        0.13        2.42      0.43 o
  -8   2   9       34.32       36.71      1.07 o
  -7   2   9       33.45       33.58      0.87 o
  -6   2   9       91.92       90.35      1.75 o
  -5   2   9       31.79       31.70      0.85 o
  -4   2   9      262.79      259.66      3.56 o
  -3   2   9      131.84      122.25      2.04 o
  -2   2   9     3032.70     3158.83     19.52 o
  -1   2   9       81.85       76.89      1.31 o
   0   2   9       46.74       37.42      0.93 o
   1   2   9       56.06       57.19      1.13 o
   2   2   9       48.22       50.94      1.02 o
   3   2   9      292.40      269.16      3.13 o
   4   2   9       52.25       57.51      1.10 o
   5   2   9        9.15        7.88      0.40 o
   6   2   9      354.36      353.28      4.11 o
   7   2   9       72.95       84.42      1.64 o
   8   2   9        7.11        7.84      0.50 o
   9   2   9       46.98       47.36      1.10 o
  10   2   9       81.74       73.51      1.61 o
  11   2   9      286.11      295.20      5.00 o
  12   2   9        1.22        2.51      0.69 o
  13   2   9       12.17        9.57      0.66 o
  14   2   9        1.26        3.08      0.53 o
  15   2   9        0.29        3.01      0.53 o
 -14   3   9        1.39        4.50      0.59 o
 -13   3   9        1.26        2.14      0.66 o
 -12   3   9        3.08        3.50      0.70 o
 -11   3   9        3.51        3.69      0.62 o
 -10   3   9        0.76        2.20      0.67 o
  -9   3   9       48.81       46.53      1.34 o
  -8   3   9        2.36        2.47      0.50 o
  -7   3   9        1.71        2.14      0.49 o
  -6   3   9       15.02       14.26      0.59 o
  -5   3   9      157.67      154.80      2.60 o
  -4   3   9       46.40       46.56      1.16 o
  -3   3   9       13.50        9.47      0.43 o
  -2   3   9       79.74       97.29      1.80 o
  -1   3   9      244.98      252.08      3.21 o
   0   3   9        1.80        2.96      0.43 o
   1   3   9       88.70       83.28      1.71 o
   2   3   9       17.35       20.33      0.69 o
   3   3   9       71.17       70.85      1.54 o
   4   3   9       95.00       99.78      1.92 o
   5   3   9      251.64      256.96      4.59 o
   6   3   9      253.64      264.70      4.29 o
   7   3   9      153.19      146.69      2.98 o
   8   3   9        3.82        5.01      0.49 o
   9   3   9       20.60       20.24      0.96 o
  10   3   9       16.50       15.63      0.78 o
  11   3   9        2.23        3.72      0.45 o
  12   3   9        5.44        6.20      0.51 o
  13   3   9        7.25        6.78      0.66 o
  14   3   9        1.45        3.15      0.56 o
 -13   4   9        0.02        3.90      0.60 o
 -12   4   9        0.12        4.00      0.59 o
 -11   4   9        8.13        9.81      0.74 o
 -10   4   9       10.88       11.89      0.80 o
  -9   4   9       58.48       59.35      1.88 o
  -8   4   9        4.04        5.00      0.57 o
  -7   4   9        0.80        2.31      0.44 o
  -6   4   9       49.93       43.53      1.19 o
  -5   4   9       21.98       19.96      0.75 o
  -4   4   9       11.52        9.77      0.54 o
  -3   4   9       29.04       24.24      0.87 o
  -2   4   9       17.89       14.28      0.57 o
  -1   4   9       23.97       20.57      0.69 o
   0   4   9        4.19        4.64      0.58 o
   1   4   9      115.37      116.44      2.47 o
   2   4   9       18.87       14.86      0.72 o
   3   4   9      124.75      126.01      2.66 o
   4   4   9        9.94        8.65      0.55 o
   5   4   9       59.84       55.66      1.61 o
   6   4   9      151.43      147.35      3.44 o
   7   4   9      176.36      186.79      4.20 o
   8   4   9        0.39        3.74      0.53 o
   9   4   9       37.32       36.23      1.43 o
  10   4   9        0.72        3.74      0.78 o
  11   4   9        2.43        3.34      0.89 o
  12   4   9        3.25        4.66      0.60 o
 -10   5   9        0.90        3.07      0.50 o
  -9   5   9        0.13        2.44      0.51 o
  -8   5   9        0.00        2.61      0.39 o
  -7   5   9        3.15        4.92      0.45 o
  -6   5   9       21.27       18.27      0.94 o
  -5   5   9        1.29        1.56      0.43 o
  -4   5   9       15.38        9.39      0.46 o
  -3   5   9        7.13        5.61      0.46 o
  -2   5   9        0.01        1.27      0.46 o
  -1   5   9        7.41        4.89      0.48 o
   0   5   9        0.01        1.65      0.52 o
   1   5   9        0.05        1.52      0.45 o
   2   5   9        0.11        2.02      0.42 o
   3   5   9        0.25        2.44      0.37 o
   4   5   9        8.88        8.33      0.55 o
   5   5   9        6.44        6.92      0.51 o
   6   5   9       31.61       31.83      1.32 o
   7   5   9       34.95       35.31      2.11 o
   8   5   9        4.50        5.26      0.58 o
   9   5   9        2.94        4.00      0.50 o
  10   5   9        9.24        8.90      0.63 o
  -5   6   9        2.02        2.58      0.47 o
  -4   6   9       17.40       15.48      1.80 o
  -3   6   9        0.24        2.30      0.66 o
  -2   6   9       24.39       18.47      1.55 o
  -1   6   9       36.02       27.36      1.56 o
   0   6   9        7.20        4.79      0.59 o
   1   6   9       28.66       22.31      1.35 o
   2   6   9       18.99       15.87      1.44 o
   3   6   9        0.44        2.13      0.82 o
   4   6   9       12.27       10.13      0.93 o
   5   6   9        1.16        3.17      0.64 o
 -16   0  10       31.47       29.96      2.06 o
 -14   0  10       22.80       17.64      1.42 o
 -12   0  10       65.71       65.32      2.38 o
 -10   0  10       23.50       21.92      1.18 o
  -8   0  10       58.33       69.04      2.19 o
  -6   0  10       43.58       45.58      1.39 o
  -4   0  10       49.78       56.31      1.87 o
  -2   0  10      473.73      501.72      7.51 o
   0   0  10       37.81       37.00      1.20 o
   2   0  10       28.76       27.39      1.24 o
   4   0  10      378.10      395.38      6.80 o
   6   0  10        2.24        4.88      0.62 o
   8   0  10       74.60       86.52      2.34 o
  10   0  10      132.53      128.88      3.59 o
  12   0  10        7.64        8.24      0.86 o
  14   0  10        2.49        4.98      0.80 o
  16   0  10       32.17       31.09      3.76 o
 -16   1  10        3.36        3.97      0.67 o
 -15   1  10        1.54        3.94      0.82 o
 -14   1  10      152.79      153.20      3.72 o
 -13   1  10        1.12        3.42      0.59 o
 -12   1  10        2.78        4.51      0.50 o
 -11   1  10       10.51       10.09      0.65 o
 -10   1  10      326.62      316.85      5.09 o
  -9   1  10        0.13        3.14      0.57 o
  -8   1  10        0.00        1.79      0.50 o
  -7   1  10       80.78       83.85      1.66 o
  -6   1  10       35.64       39.02      1.02 o
  -5   1  10        0.48        2.09      0.50 o
  -4   1  10       36.88       35.38      0.90 o
  -3   1  10        7.13        7.82      0.47 o
  -2   1  10      683.28      686.25      6.19 o
  -1   1  10       97.99      105.97      1.81 o
   0   1  10     1275.13     1328.34      8.75 o
   1   1  10       57.80       63.36      1.28 o
   2   1  10     1187.40     1208.12      8.05 o
   3   1  10      137.63      140.45      2.10 o
   4   1  10      492.91      508.94      5.43 o
   5   1  10        3.64        5.92      0.45 o
   6   1  10        0.72        2.48      0.62 o
   7   1  10        0.40        2.15      0.49 o
   8   1  10       19.55       19.39      0.86 o
   9   1  10       42.58       42.30      1.15 o
  10   1  10      161.78      156.44      3.18 o
  11   1  10       82.52       83.65      1.95 o
  12   1  10       90.51       80.92      1.97 o
  13   1  10       12.91       11.81      0.78 o
  14   1  10        4.06        6.53      0.59 o
  15   1  10        0.44        3.52      0.58 o
 -15   2  10        1.64        4.40      0.48 o
 -14   2  10        5.19        3.99      0.60 o
 -13   2  10        0.01        2.30      0.81 o
 -12   2  10        7.19        8.69      0.59 o
 -11   2  10       26.40       20.70      1.27 o
 -10   2  10        5.87        7.43      0.55 o
  -9   2  10       56.22       60.37      1.40 o
  -8   2  10        2.70        4.41      0.45 o
  -7   2  10       35.54       36.02      1.10 o
  -6   2  10       77.19       83.33      1.57 o
  -5   2  10        4.42        3.83      0.38 o
  -4   2  10       29.30       29.33      0.78 o
  -3   2  10     1031.55     1082.28      7.98 o
  -2   2  10       85.78       85.14      1.67 o
  -1   2  10      432.08      469.27      5.07 o
   0   2  10       47.68       56.63      1.11 o
   1   2  10      162.24      183.36      2.64 o
   2   2  10        5.10        5.85      0.36 o
   3   2  10       88.88       89.49      1.72 o
   4   2  10       45.95       48.04      1.10 o
   5   2  10       32.84       32.71      0.91 o
   6   2  10        2.44        4.25      0.37 o
   7   2  10        0.22        2.50      0.57 o
   8   2  10       13.23       11.72      0.60 o
   9   2  10       54.33       49.94      1.25 o
  10   2  10       25.23       24.24      1.14 o
  11   2  10        0.03        3.24      0.59 o
  12   2  10       13.73       12.34      0.71 o
  13   2  10        7.13        7.87      0.62 o
  14   2  10        6.80        6.30      0.64 o
  15   2  10        7.56        7.59      0.68 o
 -14   3  10        0.04        3.95      0.69 o
 -13   3  10        0.17        3.30      0.84 o
 -12   3  10        0.40        2.42      0.72 o
 -11   3  10        0.30        1.89      0.62 o
 -10   3  10        1.73        2.90      0.44 o
  -9   3  10        4.29        4.58      0.44 o
  -8   3  10       16.12       14.32      0.72 o
  -7   3  10      476.12      504.32      5.77 o
  -6   3  10      132.01      144.63      2.61 o
  -5   3  10        3.14        3.25      0.41 o
  -4   3  10       60.03       55.06      1.39 o
  -3   3  10       47.41       42.60      1.08 o
  -2   3  10       31.60       31.51      0.89 o
  -1   3  10        2.52        2.94      0.31 o
   0   3  10        9.86       12.27      0.51 o
   1   3  10       33.91       34.75      1.09 o
   2   3  10       10.48       11.57      0.65 o
   3   3  10       21.54       20.35      0.87 o
   4   3  10       97.02      102.76      2.13 o
   5   3  10       26.55       27.95      1.03 o
   6   3  10      278.03      269.73      4.58 o
   7   3  10      144.11      152.77      3.11 o
   8   3  10        1.34        3.66      0.68 o
   9   3  10       16.55       14.07      0.74 o
  10   3  10      102.16      104.83      2.38 o
  11   3  10        0.01        2.34      0.78 o
  12   3  10       36.44       39.43      1.40 o
  13   3  10        0.56        3.38      0.54 o
  14   3  10        1.15       -0.73      2.01 o
 -12   4  10        0.03        3.61      0.85 o
 -11   4  10       15.65       15.21      1.00 o
 -10   4  10       65.48       64.60      2.17 o
  -9   4  10        3.03        5.63      0.66 o
  -8   4  10        5.05        3.10      0.67 o
  -7   4  10       61.89       62.29      1.65 o
  -6   4  10       27.43       23.95      0.91 o
  -5   4  10       96.98       85.82      2.16 o
  -4   4  10        0.92        3.56      0.34 o
  -3   4  10        0.52        1.56      0.46 o
  -2   4  10       24.92       18.08      0.71 o
  -1   4  10       98.44      104.28      2.18 o
   0   4  10        2.20        4.66      0.49 o
   1   4  10       36.26       31.67      1.02 o
   2   4  10       49.21       48.41      1.35 o
   3   4  10       84.92       79.89      2.30 o
   4   4  10        7.86        7.89      0.56 o
   5   4  10       32.83       32.62      1.19 o
   6   4  10       20.51       17.71      0.94 o
   7   4  10        1.29        3.96      0.52 o
   8   4  10       11.06       11.84      0.74 o
   9   4  10       58.28       52.84      1.59 o
  10   4  10        3.35        4.64      0.55 o
  11   4  10       18.42       21.08      1.07 o
  12   4  10        0.38        3.27      0.55 o
  -9   5  10        8.91        6.43      0.62 o
  -8   5  10        0.77        2.40      0.58 o
  -7   5  10       10.23       10.73      0.69 o
  -6   5  10       16.23       15.65      0.88 o
  -5   5  10       56.30       49.58      1.60 o
  -4   5  10        0.11        2.24      0.29 o
  -3   5  10        0.05        1.45      0.30 o
  -2   5  10       42.14       39.51      1.28 o
  -1   5  10        0.05        1.06      0.37 o
   0   5  10        7.74        6.74      0.53 o
   1   5  10       30.02       21.44      0.94 o
   2   5  10        0.62        2.86      0.41 o
   3   5  10        0.31        2.16      0.45 o
   4   5  10        1.50        3.73      0.44 o
   5   5  10        0.96        2.86      0.41 o
   6   5  10        0.40        2.81      0.40 o
   7   5  10        1.11        3.39      0.46 o
   8   5  10       15.54       13.95      0.85 o
   9   5  10        2.64        4.53      0.51 o
  -4   6  10        0.01        3.01      0.88 o
  -3   6  10        0.26        2.24      0.52 o
  -2   6  10        0.17        2.80      0.49 o
  -1   6  10        7.61        7.70      0.75 o
   0   6  10        0.05        2.04      0.44 o
   1   6  10        0.55        2.73      0.50 o
   2   6  10        0.01        2.69      0.57 o
   3   6  10        0.17        3.25      0.54 o
   4   6  10        4.98        4.55      0.58 o
 -15   0  11       17.55       16.54      1.36 o
 -13   0  11       16.28       14.81      1.42 o
 -11   0  11       46.69       45.45      2.36 o
  -9   0  11      262.78      273.48      5.90 o
  -7   0  11       56.46       60.35      1.79 o
  -5   0  11      186.30      190.05      4.24 o
  -3   0  11      467.72      464.37      7.72 o
  -1   0  11        1.85        3.64      0.63 o
   1   0  11      373.77      393.04      6.90 o
   3   0  11      173.51      184.98      3.95 o
   5   0  11       21.68       17.42      0.99 o
   7   0  11        0.32        3.48      1.09 o
   9   0  11       59.04       63.18      1.99 o
  11   0  11      409.38      402.04     13.93 o
  13   0  11        1.34        5.02      0.80 o
  15   0  11        6.04        8.79      0.93 o
 -15   1  11       10.95       11.19      0.77 o
 -14   1  11       24.80       20.33      1.14 o
 -13   1  11       12.89       13.79      0.84 o
 -12   1  11        0.23        3.00      0.62 o
 -11   1  11       97.62       97.15      2.25 o
 -10   1  11        7.74        8.74      0.58 o
  -9   1  11       36.74       34.29      1.04 o
  -8   1  11        6.62        4.92      0.47 o
  -7   1  11       23.99       21.58      0.79 o
  -6   1  11       72.91       72.76      1.64 o
  -5   1  11      356.06      363.52      4.87 o
  -4   1  11       85.02       91.45      1.54 o
  -3   1  11        3.32        3.93      0.46 o
  -2   1  11        3.79        4.02      0.42 o
  -1   1  11      306.49      313.99      4.20 o
   0   1  11       49.90       48.03      1.14 o
   1   1  11        1.45        3.53      0.38 o
   2   1  11        6.45        5.55      0.43 o
   3   1  11        8.40       10.05      0.52 o
   4   1  11      150.82      168.24      2.59 o
   5   1  11      268.29      286.46      3.98 o
   6   1  11       34.98       34.06      0.98 o
   7   1  11       46.88       49.08      1.22 o
   8   1  11       25.38       24.81      0.90 o
   9   1  11        4.95        8.69      0.57 o
  10   1  11       34.97       32.59      1.11 o
  11   1  11      123.69      114.54      2.40 o
  12   1  11       10.03       11.51      0.70 o
  13   1  11       19.48       16.49      0.85 o
  14   1  11        2.46        3.60      0.55 o
  15   1  11        7.49        8.35      0.71 o
 -14   2  11       16.04       11.39      0.81 o
 -13   2  11        3.31        6.26      0.68 o
 -12   2  11       54.45       49.11      1.59 o
 -11   2  11       12.85       11.24      0.68 o
 -10   2  11        7.26        8.01      0.55 o
  -9   2  11        2.15        3.07      0.41 o
  -8   2  11       79.25       85.00      1.88 o
  -7   2  11        0.07        1.39      0.63 o
  -6   2  11        0.01        2.26      0.43 o
  -5   2  11        0.58        2.55      0.54 o
  -4   2  11      111.87      106.17      1.87 o
  -3   2  11      386.20      399.33      5.08 o
  -2   2  11      518.64      550.66      5.90 o
  -1   2  11        0.29        1.92      0.49 o
   0   2  11        6.01        6.94      0.52 o
   1   2  11        0.02        1.83      0.57 o
   2   2  11        8.83        8.58      0.48 o
   3   2  11       33.24       35.21      0.95 o
   4   2  11       61.53       55.53      1.20 o
   5   2  11      349.24      348.45      4.38 o
   6   2  11      341.31      352.27      4.40 o
   7   2  11       17.34       16.46      0.75 o
   8   2  11       15.42       14.05      0.68 o
   9   2  11        3.13        5.46      0.50 o
  10   2  11       20.93       15.01      0.79 o
  11   2  11       14.18       13.66      0.68 o
  12   2  11       18.87       17.18      0.94 o
  13   2  11        4.12        4.55      0.50 o
  14   2  11        0.44        3.09      0.61 o
 -13   3  11        0.00        4.52      0.61 o
 -12   3  11        0.06        1.63      0.65 o
 -11   3  11       14.73       12.02      0.78 o
 -10   3  11        0.40        2.54      0.55 o
  -9   3  11       44.67       47.89      1.40 o
  -8   3  11       18.78       18.69      0.83 o
  -7   3  11       92.02       91.33      2.11 o
  -6   3  11       84.74       85.17      1.95 o
  -5   3  11        5.91        6.57      0.56 o
  -4   3  11       21.09       25.41      0.86 o
  -3   3  11     1109.23     1185.01      8.93 o
  -2   3  11       34.05       32.11      0.98 o
  -1   3  11       45.28       47.16      1.13 o
   0   3  11      105.15      111.50      1.81 o
   1   3  11       16.32       15.31      0.64 o
   2   3  11       23.86       21.63      0.86 o
   3   3  11        4.48        6.21      0.52 o
   4   3  11       57.28       53.05      1.35 o
   5   3  11       53.87       52.85      1.38 o
   6   3  11       91.82       88.53      2.07 o
   7   3  11       46.43       48.82      1.38 o
   8   3  11       60.10       58.15      1.57 o
   9   3  11       37.52       39.53      1.19 o
  10   3  11       63.26       63.27      1.82 o
  11   3  11       20.05       19.14      0.93 o
  12   3  11        2.44        3.47      0.58 o
  13   3  11        0.21        3.46      0.67 o
 -11   4  11        0.14        4.86      0.57 o
 -10   4  11        0.00        2.18      0.83 o
  -9   4  11        4.75        5.33      0.55 o
  -8   4  11        7.66        7.41      0.68 o
  -7   4  11        5.95        5.47      0.54 o
  -6   4  11        6.20        5.80      0.48 o
  -5   4  11        4.83        5.14      0.45 o
  -4   4  11        4.13        4.24      0.41 o
  -3   4  11        1.24        2.98      0.54 o
  -2   4  11       68.39       58.43      1.54 o
  -1   4  11       27.49       24.39      0.92 o
   0   4  11       10.70       10.34      0.64 o
   1   4  11       10.91        8.85      0.57 o
   2   4  11       63.14       64.88      1.77 o
   3   4  11        0.00        1.54      0.58 o
   4   4  11       31.76       33.11      1.11 o
   5   4  11        3.89        6.46      0.53 o
   6   4  11        4.53        4.39      0.51 o
   7   4  11       25.84       20.67      0.92 o
   8   4  11        0.28        2.44      0.78 o
   9   4  11        2.58        5.41      0.55 o
  10   4  11        1.51        3.96      0.69 o
  11   4  11        9.31       11.68      0.80 o
  -8   5  11       19.99       16.18      1.11 o
  -7   5  11        6.78        5.63      0.55 o
  -6   5  11       38.61       34.61      1.52 o
  -5   5  11        2.04        2.94      0.36 o
  -4   5  11        4.46        4.66      0.40 o
  -3   5  11       38.08       37.39      1.33 o
  -2   5  11       11.97        9.71      0.55 o
  -1   5  11        9.47        7.61      0.55 o
   0   5  11       24.22       19.50      1.00 o
   1   5  11       18.09       14.25      0.82 o
   2   5  11       59.67       57.70      1.97 o
   3   5  11        3.41        5.53      0.51 o
   4   5  11        0.17        2.05      0.65 o
   5   5  11        0.46        3.05      0.43 o
   6   5  11        6.02        6.92      0.58 o
   7   5  11        0.61        4.41      0.58 o
   8   5  11       15.92       12.58      0.78 o
  -2   6  11        1.55        2.64      0.72 o
  -1   6  11        2.21        3.97      0.77 o
   0   6  11       21.60       25.17      1.99 o
   1   6  11       20.71       17.69      1.34 o
 -14   0  12       36.23       32.06      2.39 o
 -12   0  12      139.98      148.99      5.29 o
 -10   0  12       88.55       98.91      3.47 o
  -8   0  12      189.22      200.86      5.86 o
  -6   0  12        0.68        3.67      0.61 o
  -4   0  12      198.78      203.19      4.55 o
  -2   0  12      183.60      194.66      3.99 o
   0   0  12      100.38      114.28      2.70 o
   2   0  12      159.21      169.48      4.27 o
   4   0  12      177.14      179.74      4.01 o
   6   0  12      382.16      422.41      7.88 o
   8   0  12      138.39      141.04      3.72 o
  10   0  12       75.37       75.73      2.65 o
  12   0  12        5.75        5.92      0.80 o
  14   0  12        0.01        3.08      1.19 o
 -14   1  12       11.62       12.05      0.84 o
 -13   1  12       42.78       38.60      1.48 o
 -12   1  12       86.60       78.85      2.10 o
 -11   1  12       10.55       10.66      0.64 o
 -10   1  12       41.74       38.94      1.26 o
  -9   1  12        3.72        4.58      0.50 o
  -8   1  12      160.19      159.81      2.93 o
  -7   1  12       41.35       41.35      1.17 o
  -6   1  12       38.66       36.60      1.01 o
  -5   1  12       44.69       49.84      1.17 o
  -4   1  12      114.98      126.86      2.07 o
  -3   1  12       43.72       43.03      1.06 o
  -2   1  12      254.52      274.90      3.95 o
  -1   1  12        0.00        1.96      0.46 o
   0   1  12        0.53        2.58      0.51 o
   1   1  12        3.85        4.23      0.41 o
   2   1  12       42.21       46.15      1.00 o
   3   1  12        0.25        2.03      0.58 o
   4   1  12       79.28       81.81      1.66 o
   5   1  12       39.09       39.94      1.06 o
   6   1  12       49.06       52.62      1.35 o
   7   1  12        3.84        4.19      0.48 o
   8   1  12       63.12       63.81      1.54 o
   9   1  12       65.83       64.38      1.75 o
  10   1  12       32.08       29.81      1.08 o
  11   1  12        3.22        5.65      0.53 o
  12   1  12        4.49        6.03      0.58 o
  13   1  12        3.34        5.62      0.53 o
  14   1  12        3.13        5.01      0.51 o
 -14   2  12       11.71       10.18      0.73 o
 -13   2  12        2.05        3.91      0.51 o
 -12   2  12        0.84        3.26      0.48 o
 -11   2  12       10.12        9.66      0.76 o
 -10   2  12        9.11        8.91      0.62 o
  -9   2  12       42.68       39.56      1.36 o
  -8   2  12      361.02      382.30      5.65 o
  -7   2  12      106.49      106.32      2.11 o
  -6   2  12        9.53       10.93      0.58 o
  -5   2  12        2.06        3.12      0.42 o
  -4   2  12       92.30       87.80      1.76 o
  -3   2  12        0.11        0.08      0.59 o
  -2   2  12      128.34      117.45      1.98 o
  -1   2  12        0.02        2.12      0.68 o
   0   2  12       80.61       82.69      1.60 o
   1   2  12        5.81        6.07      0.40 o
   2   2  12       10.57        8.59      0.48 o
   3   2  12      273.29      279.46      3.87 o
   4   2  12        0.30        2.27      0.41 o
   5   2  12      404.40      394.87      4.87 o
   6   2  12      283.97      271.22      3.77 o
   7   2  12       15.08       14.37      0.86 o
   8   2  12       27.89       26.34      1.01 o
   9   2  12       30.89       31.05      1.11 o
  10   2  12        0.32        2.60      0.67 o
  11   2  12      154.79      153.29      3.61 o
  12   2  12        0.72        3.44      0.46 o
  13   2  12        1.51        3.91      0.57 o
 -13   3  12        0.23        5.36      1.01 o
 -12   3  12        1.12        3.16      0.46 o
 -11   3  12        7.74        7.31      0.58 o
 -10   3  12       40.43       42.03      1.52 o
  -9   3  12        0.45        2.06      0.48 o
  -8   3  12        0.37        3.02      0.64 o
  -7   3  12      126.19      123.40      2.58 o
  -6   3  12      109.60      108.59      2.53 o
  -5   3  12        0.06        2.83      0.74 o
  -4   3  12      282.10      290.72      4.42 o
  -3   3  12      417.14      413.81      5.50 o
  -2   3  12       43.63       46.30      1.20 o
  -1   3  12       14.32       12.61      0.70 o
   0   3  12      106.55      109.11      1.96 o
   1   3  12       47.28       43.90      1.12 o
   2   3  12        1.01        3.58      0.49 o
   3   3  12       45.29       49.48      1.35 o
   4   3  12       64.49       62.49      1.71 o
   5   3  12      131.72      125.42      2.78 o
   6   3  12       12.62       14.98      0.80 o
   7   3  12       17.82       19.15      0.98 o
   8   3  12        0.43        4.03      0.57 o
   9   3  12       48.11       43.92      1.51 o
  10   3  12       43.94       38.49      1.31 o
  11   3  12        0.00        2.80      0.66 o
  12   3  12        5.90        9.71      1.05 o
 -11   4  12        4.20        4.60      0.72 o
 -10   4  12        0.34        2.57      0.96 o
  -9   4  12        8.60        9.39      0.68 o
  -8   4  12        0.90        1.82      0.67 o
  -7   4  12        4.93        4.60      0.44 o
  -6   4  12       30.44       23.87      1.09 o
  -5   4  12        1.28        2.75      0.39 o
  -4   4  12        1.45        2.19      0.53 o
  -3   4  12       93.89       97.58      2.23 o
  -2   4  12        3.04        3.73      0.40 o
  -1   4  12       15.49       12.89      0.73 o
   0   4  12       18.71       16.40      0.78 o
   1   4  12       50.76       54.34      1.62 o
   2   4  12        2.47        4.73      0.52 o
   3   4  12        3.27        4.68      0.52 o
   4   4  12        7.64        8.46      0.58 o
   5   4  12        3.57        4.39      0.53 o
   6   4  12        3.61        4.25      0.70 o
   7   4  12        1.12        3.10      0.58 o
   8   4  12        4.18        4.03      0.57 o
   9   4  12        8.09        8.51      0.73 o
  10   4  12       17.29       17.12      1.00 o
  -7   5  12        0.86        3.26      0.47 o
  -6   5  12       10.00       10.12      1.15 o
  -5   5  12        3.90        4.18      0.57 o
  -4   5  12        9.45        9.48      0.62 o
  -3   5  12        5.02        3.72      0.34 o
  -2   5  12        0.20        1.83      0.53 o
  -1   5  12        2.86        3.77      0.45 o
   0   5  12       12.23        7.99      0.58 o
   1   5  12        5.94        6.91      0.57 o
   2   5  12       54.04       48.68      1.79 o
   3   5  12        1.09        3.40      0.43 o
   4   5  12        7.46        7.54      0.66 o
   5   5  12        2.48        4.65      0.54 o
   6   5  12        6.04        6.81      0.59 o
   7   5  12        3.66        5.80      0.61 o
 -13   0  13       27.01       25.98      1.75 o
 -11   0  13       28.64       24.53      1.50 o
  -9   0  13        6.34        8.06      0.89 o
  -7   0  13       22.24       22.12      1.17 o
  -5   0  13       71.68       78.85      2.32 o
  -3   0  13     1370.39     1413.80     14.68 o
  -1   0  13      306.25      324.34      6.28 o
   1   0  13       23.26       26.11      1.20 o
   3   0  13      188.27      196.68      4.89 o
   5   0  13      165.42      170.22      3.99 o
   7   0  13       15.20       14.86      1.06 o
   9   0  13      366.72      389.55      8.35 o
  11   0  13       13.94       11.07      1.00 o
  13   0  13        0.00        1.63      0.89 o
 -14   1  13        0.28        3.86      0.52 o
 -13   1  13        2.82        5.01      0.55 o
 -12   1  13        3.72        4.80      0.54 o
 -11   1  13        0.22        3.13      0.82 o
 -10   1  13       12.66       10.98      0.67 o
  -9   1  13       11.76       12.69      0.68 o
  -8   1  13       25.07       25.25      1.00 o
  -7   1  13       11.73       12.19      0.65 o
  -6   1  13        0.02        2.53      0.47 o
  -5   1  13       20.62       18.69      0.77 o
  -4   1  13        0.00        2.87      0.75 o
  -3   1  13       17.56       18.57      0.81 o
  -2   1  13       16.83       13.96      0.72 o
  -1   1  13      136.81      137.81      2.29 o
   0   1  13       12.46       12.65      0.63 o
   1   1  13       21.03       19.99      0.75 o
   2   1  13      101.43      104.78      1.85 o
   3   1  13        5.90        6.69      0.47 o
   4   1  13        4.56        5.03      0.43 o
   5   1  13      107.32      108.79      1.98 o
   6   1  13        7.97        7.84      0.55 o
   7   1  13       13.05       14.49      0.74 o
   8   1  13       23.74       21.34      0.89 o
   9   1  13        0.50        3.46      0.59 o
  10   1  13       90.15       87.51      2.22 o
  11   1  13        7.12        8.03      0.61 o
  12   1  13        0.67        3.45      0.72 o
  13   1  13        7.99        8.01      0.63 o
  14   1  13        0.18       -3.00      3.00 o
 -13   2  13        2.37        4.60      0.55 o
 -12   2  13        9.60        8.38      0.63 o
 -11   2  13        1.36        3.62      0.47 o
 -10   2  13       75.86       72.14      2.11 o
  -9   2  13       13.55       10.97      0.67 o
  -8   2  13      232.37      242.28      4.53 o
  -7   2  13       48.33       51.81      1.49 o
  -6   2  13        2.18        4.25      0.52 o
  -5   2  13       13.36       14.99      0.70 o
  -4   2  13      151.94      150.17      2.80 o
  -3   2  13      512.26      540.95      6.42 o
  -2   2  13      164.35      175.15      2.82 o
  -1   2  13      110.48      110.65      2.07 o
   0   2  13       74.49       76.38      1.66 o
   1   2  13       12.36       13.81      0.64 o
   2   2  13       46.96       46.77      1.15 o
   3   2  13       30.09       29.28      0.97 o
   4   2  13       13.34       10.84      0.57 o
   5   2  13      112.75      117.08      2.13 o
   6   2  13       63.62       58.24      1.44 o
   7   2  13        0.07        2.27      0.49 o
   8   2  13        0.04        2.75      0.79 o
   9   2  13       41.37       44.72      1.35 o
  10   2  13       15.95       13.53      1.10 o
  11   2  13       62.83       63.10      1.82 o
  12   2  13        0.21        3.17      0.63 o
  13   2  13       10.14       11.54      1.05 o
 -12   3  13        0.07        3.60      0.95 o
 -11   3  13        4.90        6.27      0.56 o
 -10   3  13        6.50        5.80      0.50 o
  -9   3  13        3.79        4.99      0.50 o
  -8   3  13        5.58        6.77      0.57 o
  -7   3  13        5.14        6.65      0.74 o
  -6   3  13       45.24       41.77      1.35 o
  -5   3  13       19.62       16.47      0.74 o
  -4   3  13      138.91      135.17      2.84 o
  -3   3  13      124.37      126.25      2.49 o
  -2   3  13      149.96      150.73      2.80 o
  -1   3  13        3.49        4.54      0.41 o
   0   3  13       38.94       40.87      1.10 o
   1   3  13        1.47        3.14      0.58 o
   2   3  13       49.33       45.93      1.52 o
   3   3  13        1.51        3.95      0.57 o
   4   3  13      102.76      103.52      2.47 o
   5   3  13      126.58      131.72      3.24 o
   6   3  13       72.23       66.22      1.91 o
   7   3  13       66.84       70.93      2.04 o
   8   3  13       23.80       23.82      1.13 o
   9   3  13        9.44        8.92      0.78 o
  10   3  13        0.03        3.07      0.59 o
  11   3  13        2.14        5.13      0.59 o
 -10   4  13       19.19       18.91      1.15 o
  -9   4  13        0.16        2.88      0.81 o
  -8   4  13        0.20        1.52      0.54 o
  -7   4  13        8.21        8.21      0.65 o
  -6   4  13        6.82        6.50      0.48 o
  -5   4  13       10.17        9.41      0.61 o
  -4   4  13       16.63       11.37      0.57 o
  -3   4  13       40.48       37.98      1.27 o
  -2   4  13        0.36        2.35      0.47 o
  -1   4  13        9.00        8.93      0.61 o
   0   4  13       24.13       23.95      0.99 o
   1   4  13        8.22        8.09      0.61 o
   2   4  13        4.65        4.89      0.50 o
   3   4  13       18.27       16.88      0.93 o
   4   4  13       61.82       60.98      1.90 o
   5   4  13        2.68        4.86      0.56 o
   6   4  13       14.09       12.54      0.81 o
   7   4  13        0.44        4.25      0.61 o
   8   4  13        0.01        3.16      0.72 o
   9   4  13       19.06       17.25      0.93 o
  -6   5  13        1.74        4.10      0.73 o
  -5   5  13        0.33        2.86      0.59 o
  -4   5  13        0.50        1.69      0.51 o
  -3   5  13        6.25        5.02      0.49 o
  -2   5  13        0.86        2.48      0.46 o
  -1   5  13        0.29        2.63      0.48 o
   0   5  13       15.23       14.02      0.80 o
   1   5  13       22.18       16.94      0.78 o
   2   5  13        0.63        2.85      0.41 o
   3   5  13        0.53        2.76      0.53 o
   4   5  13        2.99        4.42      0.47 o
   5   5  13        0.67        2.80      0.45 o
   6   5  13       15.20       13.88      0.87 o
 -12   0  14       14.88       13.57      1.05 o
 -10   0  14       56.01       58.94      2.40 o
  -8   0  14      146.44      139.33      4.19 o
  -6   0  14      242.83      246.85      6.24 o
  -4   0  14       23.97       23.46      1.26 o
  -2   0  14       47.11       51.10      1.83 o
   0   0  14       20.21       22.71      1.32 o
   2   0  14       24.76       30.71      1.30 o
   4   0  14        5.80        6.84      0.76 o
   6   0  14        0.19        2.54      1.21 o
   8   0  14        1.08        2.93      0.95 o
  10   0  14      163.80      161.68      7.35 o
  12   0  14        3.60        5.32      0.72 o
 -13   1  14       12.84       10.79      0.91 o
 -12   1  14        4.23        7.05      0.65 o
 -11   1  14        0.01        2.44      0.67 o
 -10   1  14        2.43        4.30      0.51 o
  -9   1  14       17.32       16.76      0.95 o
  -8   1  14       26.83       26.59      1.09 o
  -7   1  14       12.82       12.38      0.73 o
  -6   1  14        3.73        5.44      0.54 o
  -5   1  14        8.69        9.74      0.60 o
  -4   1  14       47.22       44.65      1.24 o
  -3   1  14       28.81       35.67      1.15 o
  -2   1  14       60.48       62.23      1.34 o
  -1   1  14       99.01      101.76      1.95 o
   0   1  14       26.43       26.43      0.96 o
   1   1  14       50.35       51.38      1.30 o
   2   1  14       63.95       66.07      1.69 o
   3   1  14      105.65      108.69      2.14 o
   4   1  14      134.64      144.16      2.57 o
   5   1  14        6.20        6.57      0.52 o
   6   1  14        2.23        3.98      0.45 o
   7   1  14       17.67       14.94      0.73 o
   8   1  14       22.34       19.19      0.88 o
   9   1  14        1.26        3.85      0.60 o
  10   1  14       20.67       22.05      1.11 o
  11   1  14        5.37        4.91      0.49 o
  12   1  14       44.75       37.24      1.46 o
  13   1  14        0.23        2.65      0.66 o
 -12   2  14        2.70        4.02      0.54 o
 -11   2  14       51.56       41.33      1.63 o
 -10   2  14        1.94        4.72      0.66 o
  -9   2  14        0.77        2.61      0.61 o
  -8   2  14       63.62       62.83      2.00 o
  -7   2  14        1.08        2.07      0.59 o
  -6   2  14        0.32        3.33      0.49 o
  -5   2  14       45.86       43.35      1.25 o
  -4   2  14       38.63       38.22      1.13 o
  -3   2  14      296.27      304.82      4.67 o
  -2   2  14       54.71       60.59      1.97 o
  -1   2  14      177.80      164.56      2.95 o
   0   2  14       23.08       22.54      0.94 o
   1   2  14       34.97       35.10      1.07 o
   2   2  14       31.03       29.77      0.96 o
   3   2  14       71.87       69.70      1.63 o
   4   2  14       20.78       20.66      0.85 o
   5   2  14        8.68        7.86      0.60 o
   6   2  14        1.57        5.48      0.62 o
   7   2  14       19.08       14.36      0.72 o
   8   2  14        0.06        3.17      0.51 o
   9   2  14       16.54       14.14      0.85 o
  10   2  14       18.19       16.35      0.91 o
  11   2  14        8.12        6.78      0.59 o
  12   2  14       10.13        9.17      0.70 o
 -11   3  14        0.60        2.92      0.62 o
 -10   3  14       31.96       31.01      1.44 o
  -9   3  14        7.97        7.57      0.56 o
  -8   3  14        4.63        4.73      0.52 o
  -7   3  14       82.18       82.01      2.27 o
  -6   3  14       71.44       77.97      2.27 o
  -5   3  14        4.32        5.32      0.51 o
  -4   3  14        2.60        4.41      0.78 o
  -3   3  14       96.85       94.45      2.25 o
  -2   3  14      198.05      197.21      3.62 o
  -1   3  14        8.21        8.76      0.68 o
   0   3  14       84.52       80.84      1.69 o
   1   3  14       11.35       11.17      0.70 o
   2   3  14        0.38        1.62      0.64 o
   3   3  14       28.05       27.90      1.11 o
   4   3  14       33.09       28.02      1.19 o
   5   3  14        2.53        4.78      0.60 o
   6   3  14      119.80      112.61      3.02 o
   7   3  14       48.07       47.27      1.57 o
   8   3  14        4.14        6.61      0.65 o
   9   3  14        0.09        4.37      0.59 o
  10   3  14       89.96       94.77      4.00 o
  11   3  14        7.69        7.28      1.69 o
  -9   4  14        3.75        4.19      0.61 o
  -8   4  14        0.00        2.72      0.46 o
  -7   4  14        8.93        8.54      0.55 o
  -6   4  14        0.31        3.30      0.41 o
  -5   4  14        6.29        5.34      0.48 o
  -4   4  14       59.57       51.56      1.71 o
  -3   4  14       27.10       21.29      0.94 o
  -2   4  14        0.90        2.70      0.41 o
  -1   4  14        0.28        1.68      0.62 o
   0   4  14        2.76        4.68      0.64 o
   1   4  14        1.05        2.74      0.59 o
   2   4  14        3.60        4.74      0.52 o
   3   4  14       34.12       35.57      1.45 o
   4   4  14       12.09       11.95      0.83 o
   5   4  14        2.71        4.54      0.58 o
   6   4  14        7.64        8.24      0.64 o
   7   4  14        1.55        4.40      0.64 o
   8   4  14       11.21       12.44      0.76 o
  -4   5  14        0.95        2.41      0.55 o
  -3   5  14        2.71        3.81      0.53 o
  -2   5  14        2.45        3.67      0.47 o
  -1   5  14        1.19        2.17      0.50 o
   0   5  14        0.03        2.97      0.48 o
   1   5  14        0.33        2.41      0.49 o
   2   5  14        1.02        3.82      0.57 o
   3   5  14        1.82        4.12      0.51 o
   4   5  14        0.08        3.40      0.56 o
 -13   0  15       43.65       40.49      6.27 o
 -11   0  15        9.39       10.70      1.23 o
  -9   0  15       11.85       11.26      1.03 o
  -7   0  15        3.76        4.50      0.74 o
  -5   0  15       96.08       96.98      3.45 o
  -3   0  15       12.10       12.26      0.96 o
  -1   0  15       33.87       38.84      1.48 o
   1   0  15      111.68      111.26      4.46 o
   3   0  15        2.43        4.08      0.83 o
   5   0  15       33.51       30.95      1.57 o
   7   0  15      130.77      134.51      3.94 o
   9   0  15      176.29      175.13      5.86 o
  11   0  15        7.36        6.63      0.83 o
 -12   1  15        1.59        4.58      0.53 o
 -11   1  15       34.73       33.71      1.53 o
 -10   1  15        2.12        4.84      0.52 o
  -9   1  15      143.17      139.53      3.32 o
  -8   1  15        2.15        4.74      0.55 o
  -7   1  15        3.14        5.06      0.54 o
  -6   1  15        0.48        3.16      0.53 o
  -5   1  15        8.37        9.99      0.65 o
  -4   1  15       17.62       14.19      0.71 o
  -3   1  15       14.26       14.56      0.74 o
  -2   1  15        1.02        5.12      0.53 o
  -1   1  15      227.65      229.65      3.70 o
   0   1  15        5.33        6.45      0.55 o
   1   1  15      141.81      146.33      2.76 o
   2   1  15        4.07        5.63      0.51 o
   3   1  15        5.58        7.06      0.55 o
   4   1  15        1.48        2.65      0.58 o
   5   1  15      182.12      182.07      3.33 o
   6   1  15        7.81        8.72      0.60 o
   7   1  15        0.16        3.70      0.57 o
   8   1  15       74.02       74.93      2.05 o
   9   1  15        0.16        3.32      0.51 o
  10   1  15        0.95        3.00      0.59 o
  11   1  15        0.08        4.11      0.56 o
  12   1  15        1.27        4.19      0.62 o
 -11   2  15        0.43        3.60      0.53 o
 -10   2  15        2.11        5.90      0.65 o
  -9   2  15        1.95        4.19      0.56 o
  -8   2  15        1.43        4.99      0.55 o
  -7   2  15       20.18       20.78      0.94 o
  -6   2  15        0.50        4.17      0.49 o
  -5   2  15        9.01        9.01      0.62 o
  -4   2  15       43.52       41.78      1.27 o
  -3   2  15       18.39       14.90      0.76 o
  -2   2  15        2.72        4.88      0.48 o
  -1   2  15        0.79        2.84      0.54 o
   0   2  15        0.82        3.56      0.46 o
   1   2  15       34.04       33.95      1.43 o
   2   2  15       67.32       73.04      1.85 o
   3   2  15       70.02       66.06      1.71 o
   4   2  15      149.60      159.67      2.92 o
   5   2  15       25.43       20.91      1.05 o
   6   2  15       25.10       21.92      0.97 o
   7   2  15        0.35        1.67      0.69 o
   8   2  15        1.37        4.03      0.51 o
   9   2  15        1.26        4.08      0.55 o
  10   2  15        7.10        8.03      0.70 o
  11   2  15        0.23        3.09      0.61 o
 -10   3  15        2.51        4.50      0.89 o
  -9   3  15        7.75        8.44      0.68 o
  -8   3  15        1.29        4.35      0.78 o
  -7   3  15       32.34       25.42      1.15 o
  -6   3  15       48.30       46.49      1.62 o
  -5   3  15       29.85       22.25      1.02 o
  -4   3  15       13.12       11.28      0.66 o
  -3   3  15      111.94      103.80      2.60 o
  -2   3  15        2.77        3.86      0.51 o
  -1   3  15        0.00        2.61      0.72 o
   0   3  15       16.02       16.62      0.83 o
   1   3  15        9.17        8.68      0.72 o
   2   3  15        4.49        5.63      0.59 o
   3   3  15        8.01        8.84      0.67 o
   4   3  15        9.75        8.71      0.61 o
   5   3  15        0.79        4.39      0.58 o
   6   3  15       12.31       10.84      0.81 o
   7   3  15        5.73        5.31      0.60 o
   8   3  15       55.19       55.17      1.88 o
   9   3  15       44.88       48.04      1.74 o
  -7   4  15        0.30        2.02      0.49 o
  -6   4  15       29.35       26.20      1.28 o
  -5   4  15       27.25       22.74      1.02 o
  -4   4  15        0.12        2.92      0.60 o
  -3   4  15       40.53       32.27      1.30 o
  -2   4  15       21.28       18.42      0.94 o
  -1   4  15        7.03        7.64      0.65 o
   0   4  15       16.90       14.50      0.86 o
   1   4  15        6.52        6.90      0.60 o
   2   4  15        0.34        3.83      0.56 o
   3   4  15        0.67        3.00      0.79 o
   4   4  15        0.68        3.52      0.52 o
   5   4  15        0.19        3.49      0.70 o
   6   4  15        0.47        4.41      0.55 o
   7   4  15        0.40        3.95      0.63 o
 -12   0  16       40.49       38.10      3.38 o
 -10   0  16        0.20        2.81      1.27 o
  -8   0  16      118.44      115.31      4.45 o
  -6   0  16       13.26       10.75      1.05 o
  -4   0  16       21.04       19.24      1.14 o
  -2   0  16      317.22      321.97      7.59 o
   0   0  16       52.24       53.62      2.31 o
   2   0  16       93.29       85.08      2.76 o
   4   0  16       41.40       43.81      1.93 o
   6   0  16        1.21        4.03      0.69 o
   8   0  16       16.14       13.99      1.17 o
  10   0  16      104.92      106.28      4.00 o
 -11   1  16       16.68       14.19      0.83 o
 -10   1  16       41.28       40.43      1.57 o
  -9   1  16        3.09        5.46      0.56 o
  -8   1  16        3.42        5.14      0.65 o
  -7   1  16       13.51       12.30      0.70 o
  -6   1  16        0.08        2.91      0.62 o
  -5   1  16        1.02        2.66      0.60 o
  -4   1  16       14.92       14.26      0.74 o
  -3   1  16        0.63        3.52      0.55 o
  -2   1  16       19.09       20.26      0.90 o
  -1   1  16       24.96       21.93      0.90 o
   0   1  16       27.95       27.24      1.01 o
   1   1  16       21.94       19.91      0.95 o
   2   1  16        4.05        5.29      0.57 o
   3   1  16       17.67       17.71      0.84 o
   4   1  16       68.57       71.23      1.74 o
   5   1  16       12.69       10.94      0.61 o
   6   1  16       16.64       15.54      0.81 o
   7   1  16        6.63        7.44      0.62 o
   8   1  16        4.81        4.91      0.51 o
   9   1  16       54.55       51.21      1.71 o
  10   1  16        1.03        3.26      0.50 o
  11   1  16        1.91        4.51      0.57 o
 -10   2  16       15.80       13.58      0.85 o
  -9   2  16        0.68        3.84      0.62 o
  -8   2  16       39.23       33.97      1.40 o
  -7   2  16       64.31       64.92      2.04 o
  -6   2  16        6.43        6.67      0.60 o
  -5   2  16       19.59       16.46      0.92 o
  -4   2  16       15.28       19.23      0.90 o
  -3   2  16      178.41      181.74      3.90 o
  -2   2  16       68.64       70.01      2.03 o
  -1   2  16        4.90        5.96      0.55 o
   0   2  16        0.43        3.49      0.46 o
   1   2  16        0.21        2.90      0.57 o
   2   2  16        0.51        2.70      0.74 o
   3   2  16       52.07       53.40      1.56 o
   4   2  16        0.08        2.69      0.76 o
   5   2  16      204.50      199.55      3.82 o
   6   2  16       26.12       22.22      1.08 o
   7   2  16       18.08       16.87      0.95 o
   8   2  16        8.50        7.28      0.61 o
   9   2  16        1.92        3.82      0.74 o
  10   2  16        1.54        3.74      0.56 o
  -9   3  16        2.54        3.51      0.53 o
  -8   3  16        0.00        2.65      0.69 o
  -7   3  16       10.34        8.70      0.73 o
  -6   3  16        3.53        6.47      0.61 o
  -5   3  16       66.85       62.70      2.40 o
  -4   3  16      381.52      375.56      9.09 o
  -3   3  16       63.89       61.13      1.95 o
  -2   3  16       16.11       11.03      0.72 o
  -1   3  16        3.90        5.17      0.46 o
   0   3  16        0.04        2.16      0.78 o
   1   3  16        0.50        2.71      0.43 o
   2   3  16        0.19        2.44      0.55 o
   3   3  16        1.34        2.59      0.63 o
   4   3  16       43.92       43.50      1.57 o
   5   3  16        2.39        4.16      0.60 o
   6   3  16       26.55       21.13      1.15 o
   7   3  16        3.65        5.59      0.62 o
   8   3  16        2.15        3.62      0.59 o
  -5   4  16       12.08        8.34      0.65 o
  -4   4  16       60.97       61.86      2.12 o
  -3   4  16        6.47        6.29      0.58 o
  -2   4  16        1.80        3.59      0.44 o
  -1   4  16        0.27        2.79      0.59 o
   0   4  16       32.26       25.71      1.14 o
   1   4  16        5.00        7.59      0.67 o
   2   4  16        4.43        6.13      0.61 o
   3   4  16        8.23        8.22      0.67 o
   4   4  16        9.64       11.58      0.84 o
   5   4  16        0.22        4.12      0.57 o
  -9   0  17       15.85       13.53      1.13 o
  -7   0  17        0.05        4.07      0.77 o
  -5   0  17       26.07       22.06      1.43 o
  -3   0  17       63.35       64.51      2.87 o
  -1   0  17        9.49        9.42      0.97 o
   1   0  17       33.60       29.39      2.31 o
   3   0  17       24.55       21.08      1.87 o
   5   0  17       32.91       28.28      1.85 o
   7   0  17      195.09      215.00      7.39 o
   9   0  17        0.00        4.03      0.77 o
 -10   1  17        2.34        4.54      0.70 o
  -9   1  17        4.19        4.31      0.82 o
  -8   1  17        5.09        7.95      0.67 o
  -7   1  17        0.86        4.77      0.66 o
  -6   1  17       14.11       14.73      0.85 o
  -5   1  17       20.71       18.17      0.95 o
  -4   1  17        5.37        5.82      0.55 o
  -3   1  17        1.16        3.38      0.48 o
  -2   1  17        2.92        5.27      0.54 o
  -1   1  17        0.42        3.43      0.58 o
   0   1  17       16.76       18.80      0.94 o
   1   1  17       64.65       66.09      1.93 o
   2   1  17       32.45       29.48      1.12 o
   3   1  17      132.25      139.09      3.06 o
   4   1  17        0.21        3.51      0.48 o
   5   1  17       25.63       22.83      1.07 o
   6   1  17       29.63       23.33      1.04 o
   7   1  17        0.04        2.25      0.74 o
   8   1  17        0.27        2.65      0.84 o
   9   1  17       11.61       10.03      0.70 o
  10   1  17       16.10       12.26      1.05 o
  -9   2  17       11.26        9.69      0.78 o
  -8   2  17      122.72      112.23      4.92 o
  -7   2  17       36.73       33.88      1.36 o
  -6   2  17        0.26        3.81      0.51 o
  -5   2  17        0.93        4.30      0.56 o
  -4   2  17        1.95        3.09      0.71 o
  -3   2  17        2.11        3.63      0.58 o
  -2   2  17        2.71        3.87      0.59 o
  -1   2  17       17.27       16.94      0.88 o
   0   2  17       19.95       17.46      0.96 o
   1   2  17        0.74        3.01      0.50 o
   2   2  17        2.37        5.38      0.55 o
   3   2  17        9.00        9.80      0.75 o
   4   2  17        1.49        3.45      0.45 o
   5   2  17       57.93       58.09      1.75 o
   6   2  17       12.56        9.89      0.61 o
   7   2  17       26.15       23.60      1.09 o
   8   2  17        0.79        3.13      0.43 o
   9   2  17        2.81        5.30      0.85 o
  -7   3  17       33.73       34.04      1.55 o
  -6   3  17        3.75        5.33      0.63 o
  -5   3  17       22.69       18.76      0.97 o
  -4   3  17       85.28       69.65      2.17 o
  -3   3  17       19.19       15.34      0.87 o
  -2   3  17       13.73       10.15      0.81 o
  -1   3  17        3.09        4.06      0.54 o
   0   3  17       11.52       12.05      0.87 o
   1   3  17        9.29        8.47      0.65 o
   2   3  17        0.82        2.14      0.63 o
   3   3  17        1.31        3.50      0.58 o
   4   3  17        1.23        3.92      0.56 o
   5   3  17        0.01        2.40      0.88 o
   6   3  17        0.31        4.14      0.62 o
   7   3  17       10.59        9.85      0.94 o
  -2   4  17        6.20        9.24      0.93 o
  -1   4  17        1.10        3.75      0.80 o
   0   4  17        7.66        9.01      0.75 o
   1   4  17        2.90        4.83      0.60 o
   2   4  17        0.02        3.43      0.62 o
  -8   0  18        0.01        3.29      1.10 o
  -6   0  18       15.55       14.76      1.11 o
  -4   0  18        1.76        4.08      0.75 o
  -2   0  18       44.36       39.56      1.86 o
   0   0  18       92.49       92.78      3.41 o
   2   0  18       25.75       24.98      1.69 o
   4   0  18        1.64        4.31      1.21 o
   6   0  18        0.58        4.15      0.72 o
   8   0  18       68.27       63.82      3.14 o
  -9   1  18        0.08        2.80      0.86 o
  -8   1  18       16.08       14.44      0.90 o
  -7   1  18        0.94        4.23      0.58 o
  -6   1  18        0.15        3.77      0.63 o
  -5   1  18       39.07       35.99      1.44 o
  -4   1  18        0.65        3.63      0.68 o
  -3   1  18       14.35       12.97      0.86 o
  -2   1  18       88.78       88.82      2.46 o
  -1   1  18        1.82        4.33      0.52 o
   0   1  18        9.63        8.90      0.65 o
   1   1  18        0.47        3.62      0.76 o
   2   1  18       23.73       23.22      1.13 o
   3   1  18       10.51       11.74      0.89 o
   4   1  18       72.59       68.92      2.19 o
   5   1  18        2.57        5.22      0.77 o
   6   1  18        0.11        3.07      0.78 o
   7   1  18        7.14        7.17      0.58 o
   8   1  18       36.50       37.44      1.72 o
  -8   2  18       11.28       10.07      1.43 o
  -7   2  18        3.34        5.81      0.62 o
  -6   2  18        0.50        4.01      0.63 o
  -5   2  18       17.84       14.18      0.83 o
  -4   2  18       11.79       11.19      0.77 o
  -3   2  18        7.26        8.88      0.72 o
  -2   2  18       17.01       15.55      0.93 o
  -1   2  18       27.36       21.67      1.11 o
   0   2  18       22.54       18.44      0.99 o
   1   2  18        0.33        3.24      0.67 o
   2   2  18        1.07        3.03      0.52 o
   3   2  18       60.76       56.21      1.72 o
   4   2  18       47.16       43.63      1.63 o
   5   2  18       11.01       10.07      0.68 o
   6   2  18        2.15        4.12      0.46 o
   7   2  18       16.71       14.97      0.94 o
  -5   3  18       18.77       15.63      0.83 o
  -4   3  18        8.52        7.47      0.66 o
  -3   3  18       10.13       10.81      0.72 o
  -2   3  18        6.23        9.32      0.69 o
  -1   3  18       10.95        8.64      0.64 o
   0   3  18        0.22        2.29      0.50 o
   1   3  18        0.46        3.38      0.55 o
   2   3  18        7.05        6.36      0.64 o
   3   3  18        3.54        4.94      0.66 o
   4   3  18        5.39        6.59      0.66 o
  -7   0  19       16.70       16.07      1.19 o
  -5   0  19        4.54        7.30      0.90 o
  -3   0  19       18.93       15.93      1.39 o
  -1   0  19        9.24        9.43      1.06 o
   1   0  19       46.73       41.51      2.14 o
   3   0  19        0.86        5.12      0.72 o
   5   0  19       52.79       48.13      3.73 o
   7   0  19        8.59        7.20      0.93 o
  -7   1  19       10.72       10.21      0.75 o
  -6   1  19       10.72       12.33      0.80 o
  -5   1  19        3.18        5.97      0.59 o
  -4   1  19       33.30       33.05      1.33 o
  -3   1  19       23.17       19.78      1.00 o
  -2   1  19       15.22       14.98      0.89 o
  -1   1  19       17.33       15.25      0.88 o
   0   1  19       12.28       10.77      0.80 o
   1   1  19        8.63        9.04      0.85 o
   2   1  19        3.15        6.83      0.60 o
   3   1  19        9.68        9.28      0.70 o
   4   1  19       26.29       24.87      1.31 o
   5   1  19        0.33        3.17      0.56 o
   6   1  19        0.47        3.46      0.71 o
  -5   2  19        0.07        4.01      0.51 o
  -4   2  19       17.61       15.48      0.86 o
  -3   2  19        2.72        4.78      0.67 o
  -2   2  19       26.97       19.64      1.23 o
  -1   2  19       48.46       47.81      2.06 o
   0   2  19       11.30       10.03      0.73 o
   1   2  19        1.78        3.98      0.54 o
   2   2  19       57.87       57.02      1.94 o
   3   2  19        1.64        3.98      0.52 o
   4   2  19       22.83       18.90      1.00 o
   5   2  19        6.27        6.64      0.58 o
  -4   0  20       31.35       26.19      2.08 o
  -2   0  20       27.01       25.87      1.56 o
   0   0  20        5.63        7.01      1.02 o
   2   0  20        8.13        8.21      0.85 o
   4   0  20       45.75       41.54      2.36 o
  -4   1  20        0.26        3.56      0.56 o
  -3   1  20        0.32        4.08      0.60 o
  -2   1  20        8.67        7.47      0.65 o
  -1   1  20        0.11        2.46      1.02 o
   0   1  20        8.86        7.24      0.98 o
   1   1  20       14.27       12.46      0.98 o
   2   1  20        7.74        7.64      0.70 o
   3   1  20       10.23       10.34      0.73 o
   4   1  20       40.86       39.74      1.59 o
  -1   2  20        0.02        3.52      0.63 o
   0   2  20        7.05        7.65      0.77 o
   1   2  20        0.13       -0.01      3.23 o
 
